# Supplementary material for: 7-[(5,5-Dimethyl-2-oxido-1,3,2-dioxaphosphinan-2-yl)­oxy]-4-methyl-2H-chromen-2-one
Source: Acta Crystallogr Sect E Struct Rep Online. 2012 May 31;68(Pt 6):o1924. doi: 10.1107/S1600536812023513 (PMC3379479; doi:10.1107/S1600536812023513)
Supplement: Supplementary file 1 [file e-68-o1924-sup1.cif]

##############################################################################
#                                                                            #
# This CIF contains the data in a paper accepted for publication in          #
# Acta Crystallographica Section E. It conforms to the requirements of       #
# Notes for Authors for Acta Crystallographica Section E, and has been       #
# peer reviewed under the auspices of the IUCr Commission on Journals.       #
#                                                                            #
# Full details of the Crystallographic Information File format               #
# are given in the paper "The Crystallographic Information File (CIF):       #
# a New Standard Archive File for Crystallography" by S. R. Hall, F. H.      #
# Allen and I. D. Brown [Acta Cryst. (1991), A47, 655-685].                  #
#                                                                            #
# The current version of the core CIF dictionary is obtainable from          #
# ftp://ftp.iucr.org/pub/cif_core.dic.                                       #
#                                                                            #
# Software is freely available for graphical display of the structure(s)     #
# in this CIF. For information consult the CIF software page                 #
# http://www.iucr.org/resources/cif/software.                                #
#                                                                            #
# This file may be used for bona fide research purposes within the           #
# scientific community so long as proper attribution is given to the journal # 
# article from which it was obtained.                                        #
#                                                                            #
##############################################################################
data_global
_journal_date_recd_electronic     2012-03-25
_journal_date_accepted     2012-05-23
_journal_name_full     'Acta Crystallographica, Section E'
_journal_year     2012
_journal_volume     68
_journal_issue      6
_journal_page_first     o1924
_journal_page_last     o1924
_journal_paper_category     QO
_journal_paper_doi     10.1107/S1600536812023513
_journal_coeditor_code     EZ2291
_publ_contact_author_name     'Professor Yan-Ru Zhao'
_publ_contact_author_address
;
College of Chemistry and Chemical Engineering,
Xuchang University,
Xuchang, Henan Province 461000,
People's Republic of China
;
_publ_contact_author_email     'xcyrz58@yahoo.com.cn'
_publ_contact_author_fax     ?
_publ_contact_author_phone     '086-0374-4369252'
_publ_section_title
;\
7-[(5,5-Dimethyl-2-oxido-1,3,2-dioxaphosphinan-2-yl)oxy]-4-methyl-2<i>H</i>-\
chromen-2-one
;
loop_
    _publ_author_name
    _publ_author_footnote
    _publ_author_address
    'Yan-Ru Zhao' .
;
College of Chemistry and Chemical Engineering,
Xuchang University,
Xuchang, Henan Province 461000,
People's Republic of China
;
    'Xu-Feng Hou' .
;
College of Chemistry and Chemical Engineering,
Xuchang University,
Xuchang, Henan Province 461000,
People's Republic of China
;
    'Zhi-Hong Xu' .
;
College of Chemistry and Chemical Engineering,
Xuchang University,
Xuchang, Henan Province 461000,
People's Republic of China
;
data_I
_chemical_name_systematic
;
7-[(5,5-Dimethyl-2-oxido-1,3,2-dioxaphosphinan-2-yl)oxy]-4-methyl-2<i>H</i>-
chromen-2-one
;
_chemical_name_common     ?
_chemical_formula_moiety     'C15 H17 O6 P'
_chemical_formula_sum     'C15 H17 O6 P'
_chemical_formula_iupac     'C15 H17 O6 P'
_chemical_formula_weight     324.26
_chemical_melting_point     ?
_symmetry_cell_setting     monoclinic
_symmetry_space_group_name_H-M     'P 21/c'
loop_
    _symmetry_equiv_pos_as_xyz
    'x, y, z'
    '-x, y+1/2, -z+1/2'
    '-x, -y, -z'
    'x, -y-1/2, z-1/2'
_cell_length_a     7.309(4)
_cell_length_b     17.010(9)
_cell_length_c     25.507(13)
_cell_angle_alpha     90.00
_cell_angle_beta     102.596(17)
_cell_angle_gamma     90.00
_cell_volume     3095(3)
_cell_formula_units_Z     8
_cell_measurement_reflns_used     1226
_cell_measurement_theta_min     2.39
_cell_measurement_theta_max     20.07
_cell_measurement_temperature     293(2)
_exptl_crystal_description     Block
_exptl_crystal_colour     Colorless
_exptl_crystal_size_max     0.22
_exptl_crystal_size_mid     0.17
_exptl_crystal_size_min     0.15
_exptl_crystal_density_diffrn     1.392
_exptl_crystal_density_meas     ?
_exptl_crystal_density_method     'not measured'
_exptl_crystal_F_000     1360
_exptl_absorpt_coefficient_mu     0.204
_exptl_absorpt_correction_type     multi-scan
_exptl_absorpt_process_details     '(SADABS; Bruker, 2007)'
_exptl_absorpt_correction_T_min     0.9566
_exptl_absorpt_correction_T_max     0.9701
_exptl_special_details     ?
_diffrn_ambient_temperature     293(2)
_diffrn_radiation_type     MoK\a
_diffrn_radiation_wavelength     0.71073
_diffrn_radiation_source     'fine-focus sealed tube'
_diffrn_radiation_monochromator     graphite
_diffrn_measurement_device_type     'Bruker APEXII CCD'
_diffrn_measurement_method     '\f and \w scans'
_diffrn_detector_area_resol_mean     ?
_diffrn_reflns_number     16892
_diffrn_reflns_av_R_equivalents     0.0766
_diffrn_reflns_av_sigmaI/netI     0.0993
_diffrn_reflns_theta_min     1.45
_diffrn_reflns_theta_max     26.00
_diffrn_reflns_theta_full     26.00
_diffrn_measured_fraction_theta_max     0.999
_diffrn_measured_fraction_theta_full     0.999
_diffrn_reflns_limit_h_min     -9
_diffrn_reflns_limit_h_max     7
_diffrn_reflns_limit_k_min     -20
_diffrn_reflns_limit_k_max     20
_diffrn_reflns_limit_l_min     -29
_diffrn_reflns_limit_l_max     31
_refine_special_details
;
Refinement of <i>F</i>^2^ against ALL reflections. The weighted <i>R</i>-factor
<i>wR</i> and goodness of fit <i>S</i> are based on <i>F</i>^2^, conventional
<i>R</i>-factors <i>R</i> are based on <i>F</i>, with <i>F</i> set to zero for
negative <i>F</i>^2^. The threshold expression of <i>F</i>^2^ >
\s(<i>F</i>^2^) is used only for calculating <i>R</i>-factors(gt) <i>etc</i>.
and is not relevant to the choice of reflections for refinement.
<i>R</i>-factors based on <i>F</i>^2^ are statistically about twice as large
as those based on <i>F</i>, and <i>R</i>- factors based on ALL data will be
even larger.
;
_reflns_number_total     6065
_reflns_number_gt     2926
_reflns_threshold_expression     I>2sigma(I)
_refine_ls_structure_factor_coef     Fsqd
_refine_ls_matrix_type     full
_refine_ls_R_factor_all     0.1316
_refine_ls_R_factor_gt     0.0523
_refine_ls_wR_factor_gt     0.1038
_refine_ls_wR_factor_ref     0.1339
_refine_ls_goodness_of_fit_ref     1.002
_refine_ls_restrained_S_all     1.002
_refine_ls_number_reflns     6065
_refine_ls_number_parameters     398
_refine_ls_number_restraints     0
_refine_ls_hydrogen_treatment     constr
_refine_ls_weighting_scheme     calc
_refine_ls_weighting_details
         'calc w=1/[\s^2^(Fo^2^)+(0.0400P)^2^+0.0000P] where P=(Fo^2^+2Fc^2^)/3'
_atom_sites_solution_hydrogens     geom
_atom_sites_solution_primary     direct
_atom_sites_solution_secondary     difmap
_refine_ls_shift/su_max     0.001
_refine_ls_shift/su_mean     0.000
_refine_diff_density_max     0.238
_refine_diff_density_min     -0.233
_refine_ls_extinction_method     'SHELXL97 (Sheldrick, 2008)'
_refine_ls_extinction_coef     0.0028(4)
_refine_ls_extinction_expression
                                  'Fc^*^=kFc[1+0.001xFc^2^\l^3^/sin(2\q)]^-1/4^'
loop_
    _atom_type_symbol
    _atom_type_description
    _atom_type_scat_dispersion_real
    _atom_type_scat_dispersion_imag
    _atom_type_scat_source
    'C' 'C' 0.0033 0.0016
                         'International Tables Vol C Tables 4.2.6.8 and 6.1.1.4'
    'H' 'H' 0.0000 0.0000
                         'International Tables Vol C Tables 4.2.6.8 and 6.1.1.4'
    'N' 'N' 0.0061 0.0033
                         'International Tables Vol C Tables 4.2.6.8 and 6.1.1.4'
    'O' 'O' 0.0106 0.0060
                         'International Tables Vol C Tables 4.2.6.8 and 6.1.1.4'
    'P' 'P' 0.1023 0.0942
                         'International Tables Vol C Tables 4.2.6.8 and 6.1.1.4'
_computing_data_collection     'APEX2 (Bruker, 2007)'
_computing_cell_refinement     'SAINT (Bruker, 2007)'
_computing_data_reduction     'SAINT (Bruker, 2007)'
_computing_structure_solution     'SHELXS97 (Sheldrick, 2008)'
_computing_structure_refinement     'SHELXL97 (Sheldrick, 2008)'
_computing_molecular_graphics     'SHELXTL (Sheldrick, 2008)'
_computing_publication_material     'SHELXTL (Sheldrick, 2008)'
loop_
    _atom_site_type_symbol
    _atom_site_label
    _atom_site_fract_x
    _atom_site_fract_y
    _atom_site_fract_z
    _atom_site_U_iso_or_equiv
    _atom_site_adp_type
    _atom_site_calc_flag
    _atom_site_refinement_flags
    _atom_site_occupancy
    _atom_site_symmetry_multiplicity
    _atom_site_disorder_assembly
    _atom_site_disorder_group
    P P1 0.16499(15) 0.36220(5) 0.60542(4) 0.0508(3) Uani d . 1 1 . .
    P P2 0.55845(14) 0.45430(5) 0.91243(4) 0.0506(3) Uani d . 1 1 . .
    C C1 0.1215(5) 0.49770(19) 0.65432(12) 0.0456(9) Uani d . 1 1 . .
    C C2 0.1394(4) 0.57797(18) 0.65058(12) 0.0460(9) Uani d . 1 1 . .
    H H2A 0.1587 0.6008 0.6191 0.055 Uiso calc R 1 1 . .
    C C3 0.1282(4) 0.62402(18) 0.69453(13) 0.0435(8) Uani d . 1 1 . .
    C C4 0.1021(4) 0.59221(19) 0.74286(12) 0.0411(8) Uani d . 1 1 . .
    C C5 0.0811(5) 0.51023(19) 0.74467(13) 0.0485(9) Uani d . 1 1 . .
    H H5A 0.0615 0.4871 0.7760 0.058 Uiso calc R 1 1 . .
    C C6 0.0887(5) 0.46305(18) 0.70101(13) 0.0490(9) Uani d . 1 1 . .
    H H6A 0.0722 0.4090 0.7028 0.059 Uiso calc R 1 1 . .
    C C7 0.0929(4) 0.6455(2) 0.78687(12) 0.0452(8) Uani d . 1 1 . .
    C C8 0.1078(5) 0.7232(2) 0.77870(13) 0.0515(9) Uani d . 1 1 . .
    H H8A 0.1027 0.7573 0.8069 0.062 Uiso calc R 1 1 . .
    C C9 0.1312(5) 0.7563(2) 0.72885(15) 0.0551(10) Uani d . 1 1 . .
    C C11 0.0707(5) 0.6132(2) 0.84025(13) 0.0574(10) Uani d . 1 1 . .
    H H11A 0.0663 0.6558 0.8646 0.086 Uiso calc R 1 1 . .
    H H11B 0.1752 0.5797 0.8548 0.086 Uiso calc R 1 1 . .
    H H11C -0.0433 0.5834 0.8353 0.086 Uiso calc R 1 1 . .
    C C12 0.5251(5) 0.3759(2) 0.60956(14) 0.0607(10) Uani d . 1 1 . .
    H H12A 0.6443 0.3559 0.6295 0.073 Uiso calc R 1 1 . .
    H H12B 0.5298 0.4329 0.6113 0.073 Uiso calc R 1 1 . .
    C C13 0.3071(5) 0.3804(2) 0.52109(13) 0.0526(9) Uani d . 1 1 . .
    H H13A 0.3079 0.4374 0.5219 0.063 Uiso calc R 1 1 . .
    H H13B 0.2864 0.3640 0.4838 0.063 Uiso calc R 1 1 . .
    C C14 0.4956(5) 0.3501(2) 0.55123(13) 0.0530(9) Uani d . 1 1 . .
    C C15 0.6481(6) 0.3882(2) 0.52679(17) 0.0873(14) Uani d . 1 1 . .
    H H15A 0.6404 0.4444 0.5294 0.131 Uiso calc R 1 1 . .
    H H15B 0.6302 0.3733 0.4897 0.131 Uiso calc R 1 1 . .
    H H15C 0.7692 0.3708 0.5460 0.131 Uiso calc R 1 1 . .
    C C16 0.5025(6) 0.2598(2) 0.54750(16) 0.0778(12) Uani d . 1 1 . .
    H H16A 0.4061 0.2374 0.5630 0.117 Uiso calc R 1 1 . .
    H H16B 0.6227 0.2414 0.5666 0.117 Uiso calc R 1 1 . .
    H H16C 0.4831 0.2444 0.5105 0.117 Uiso calc R 1 1 . .
    C C17 0.5687(4) 0.51941(18) 0.81753(12) 0.0419(8) Uani d . 1 1 . .
    C C18 0.5652(4) 0.59612(18) 0.83640(12) 0.0437(8) Uani d . 1 1 . .
    H H18A 0.5496 0.6059 0.8710 0.052 Uiso calc R 1 1 . .
    C C19 0.5856(4) 0.65767(18) 0.80243(13) 0.0446(8) Uani d . 1 1 . .
    H H19A 0.5867 0.7090 0.8150 0.054 Uiso calc R 1 1 . .
    C C20 0.6046(4) 0.64455(17) 0.74978(12) 0.0386(8) Uani d . 1 1 . .
    C C21 0.6056(4) 0.56604(18) 0.73303(12) 0.0401(8) Uani d . 1 1 . .
    C C22 0.5888(5) 0.50344(17) 0.76621(12) 0.0421(8) Uani d . 1 1 . .
    H H22A 0.5910 0.4519 0.7542 0.051 Uiso calc R 1 1 . .
    C C24 0.6378(5) 0.6043(2) 0.64460(15) 0.0577(10) Uani d . 1 1 . .
    C C25 0.6431(5) 0.6848(2) 0.66261(14) 0.0554(10) Uani d . 1 1 . .
    H H25A 0.6580 0.7241 0.6385 0.066 Uiso calc R 1 1 . .
    C C26 0.6277(4) 0.70635(19) 0.71221(13) 0.0452(9) Uani d . 1 1 . .
    C C27 0.6342(5) 0.79147(18) 0.72920(14) 0.0632(11) Uani d . 1 1 . .
    H H27A 0.6497 0.8242 0.6998 0.095 Uiso calc R 1 1 . .
    H H27B 0.7377 0.7994 0.7591 0.095 Uiso calc R 1 1 . .
    H H27C 0.5194 0.8050 0.7395 0.095 Uiso calc R 1 1 . .
    C C28 0.7311(5) 0.32002(18) 0.91740(14) 0.0540(10) Uani d . 1 1 . .
    H H28A 0.7330 0.3180 0.8795 0.065 Uiso calc R 1 1 . .
    H H28B 0.7229 0.2665 0.9298 0.065 Uiso calc R 1 1 . .
    C C29 0.9198(5) 0.44192(19) 0.92909(14) 0.0537(10) Uani d . 1 1 . .
    H H29A 1.0346 0.4666 0.9483 0.064 Uiso calc R 1 1 . .
    H H29B 0.9210 0.4421 0.8911 0.064 Uiso calc R 1 1 . .
    C C30 0.9136(5) 0.35703(19) 0.94827(13) 0.0499(9) Uani d . 1 1 . .
    C C31 1.0766(5) 0.3125(2) 0.93284(17) 0.0774(12) Uani d . 1 1 . .
    H H31A 1.0650 0.3153 0.8947 0.116 Uiso calc R 1 1 . .
    H H31B 1.0736 0.2584 0.9435 0.116 Uiso calc R 1 1 . .
    H H31C 1.1933 0.3357 0.9507 0.116 Uiso calc R 1 1 . .
    C C32 0.9275(5) 0.3540(2) 1.00886(13) 0.0672(11) Uani d . 1 1 . .
    H H32A 0.8241 0.3821 1.0175 0.101 Uiso calc R 1 1 . .
    H H32B 1.0432 0.3777 1.0271 0.101 Uiso calc R 1 1 . .
    H H32C 0.9240 0.3002 1.0201 0.101 Uiso calc R 1 1 . .
    O O1 0.1328(3) 0.45455(12) 0.60837(8) 0.0557(7) Uani d . 1 1 . .
    O O2 0.0340(4) 0.31360(13) 0.62644(10) 0.0716(8) Uani d . 1 1 . .
    O O3 0.3740(3) 0.34751(13) 0.63452(8) 0.0571(7) Uani d . 1 1 . .
    O O4 0.1532(3) 0.35143(12) 0.54432(8) 0.0491(6) Uani d . 1 1 . .
    O O5 0.1455(3) 0.70424(12) 0.68781(9) 0.0529(6) Uani d . 1 1 . .
    O O6 0.1404(4) 0.82590(15) 0.71832(11) 0.0785(9) Uani d . 1 1 . .
    O O7 0.7588(3) 0.48739(12) 0.93772(8) 0.0511(6) Uani d . 1 1 . .
    O O8 0.5655(3) 0.36372(12) 0.92416(9) 0.0525(6) Uani d . 1 1 . .
    O O9 0.4070(4) 0.49634(15) 0.92830(10) 0.0756(8) Uani d . 1 1 . .
    O O10 0.5482(3) 0.45393(12) 0.84883(8) 0.0509(6) Uani d . 1 1 . .
    O O11 0.6436(4) 0.58166(15) 0.59995(10) 0.0844(9) Uani d . 1 1 . .
    O O12 0.6214(3) 0.54691(12) 0.68164(8) 0.0495(6) Uani d . 1 1 . .
loop_
    _atom_site_aniso_label
    _atom_site_aniso_U_11
    _atom_site_aniso_U_22
    _atom_site_aniso_U_33
    _atom_site_aniso_U_12
    _atom_site_aniso_U_13
    _atom_site_aniso_U_23
    P1 0.0694(7) 0.0429(6) 0.0452(6) -0.0023(5) 0.0238(5) -0.0005(4)
    P2 0.0541(7) 0.0545(6) 0.0454(6) 0.0025(5) 0.0157(5) 0.0086(5)
    C1 0.050(2) 0.047(2) 0.042(2) 0.0073(16) 0.0148(19) 0.0021(17)
    C2 0.057(2) 0.042(2) 0.042(2) 0.0047(16) 0.0192(19) 0.0072(16)
    C3 0.043(2) 0.035(2) 0.054(2) 0.0004(15) 0.0168(18) -0.0011(16)
    C4 0.038(2) 0.047(2) 0.041(2) 0.0041(15) 0.0147(17) 0.0048(16)
    C5 0.052(2) 0.048(2) 0.049(2) 0.0069(17) 0.0200(19) 0.0110(17)
    C6 0.067(3) 0.0349(19) 0.050(2) 0.0038(17) 0.021(2) 0.0023(16)
    C7 0.037(2) 0.057(2) 0.044(2) 0.0050(16) 0.0134(17) -0.0032(18)
    C8 0.052(2) 0.052(2) 0.054(2) 0.0008(17) 0.018(2) -0.0106(18)
    C9 0.055(3) 0.047(2) 0.069(3) -0.0022(19) 0.026(2) -0.006(2)
    C11 0.055(2) 0.070(3) 0.050(2) 0.0107(19) 0.018(2) 0.0032(19)
    C12 0.063(3) 0.060(2) 0.056(2) -0.004(2) 0.006(2) -0.0031(19)
    C13 0.058(3) 0.059(2) 0.045(2) -0.0046(18) 0.020(2) 0.0057(17)
    C14 0.054(2) 0.059(2) 0.049(2) -0.0004(19) 0.016(2) -0.0016(18)
    C15 0.058(3) 0.118(4) 0.093(3) -0.013(2) 0.030(3) 0.012(3)
    C16 0.083(3) 0.072(3) 0.080(3) 0.017(2) 0.021(3) -0.014(2)
    C17 0.046(2) 0.040(2) 0.0402(19) -0.0004(15) 0.0101(17) 0.0040(16)
    C18 0.045(2) 0.051(2) 0.0354(19) 0.0023(16) 0.0078(17) -0.0046(16)
    C19 0.048(2) 0.037(2) 0.048(2) 0.0004(15) 0.0088(18) -0.0055(16)
    C20 0.038(2) 0.0365(19) 0.042(2) -0.0024(15) 0.0087(16) 0.0005(16)
    C21 0.042(2) 0.044(2) 0.0341(19) -0.0020(15) 0.0084(17) -0.0028(15)
    C22 0.052(2) 0.0331(18) 0.042(2) -0.0041(15) 0.0119(18) -0.0045(15)
    C24 0.060(3) 0.067(3) 0.048(2) -0.008(2) 0.016(2) 0.005(2)
    C25 0.054(3) 0.060(3) 0.050(2) -0.0088(18) 0.005(2) 0.0160(19)
    C26 0.043(2) 0.045(2) 0.047(2) 0.0002(16) 0.0068(18) 0.0094(17)
    C27 0.068(3) 0.042(2) 0.077(3) 0.0008(18) 0.011(2) 0.0127(19)
    C28 0.066(3) 0.039(2) 0.057(2) 0.0014(18) 0.013(2) 0.0092(17)
    C29 0.051(2) 0.052(2) 0.060(2) -0.0040(18) 0.017(2) 0.0068(18)
    C30 0.049(2) 0.047(2) 0.053(2) -0.0001(17) 0.0114(19) 0.0069(18)
    C31 0.064(3) 0.074(3) 0.094(3) 0.016(2) 0.018(3) 0.001(2)
    C32 0.077(3) 0.064(3) 0.055(2) -0.003(2) 0.004(2) 0.016(2)
    O1 0.0875(19) 0.0404(14) 0.0452(14) 0.0077(12) 0.0273(14) -0.0003(11)
    O2 0.097(2) 0.0596(16) 0.0728(18) -0.0196(14) 0.0503(17) -0.0021(13)
    O3 0.0720(19) 0.0574(15) 0.0420(14) 0.0101(13) 0.0128(14) 0.0058(12)
    O4 0.0529(15) 0.0597(15) 0.0375(13) -0.0065(12) 0.0159(12) -0.0056(11)
    O5 0.0698(18) 0.0399(14) 0.0554(14) 0.0002(12) 0.0278(14) -0.0014(11)
    O6 0.111(2) 0.0421(16) 0.093(2) -0.0051(14) 0.045(2) -0.0051(14)
    O7 0.0574(16) 0.0471(14) 0.0484(14) 0.0004(12) 0.0110(13) -0.0003(11)
    O8 0.0511(15) 0.0495(14) 0.0585(15) -0.0022(12) 0.0157(13) 0.0161(12)
    O9 0.072(2) 0.093(2) 0.0701(18) 0.0306(15) 0.0334(16) 0.0169(15)
    O10 0.0664(17) 0.0441(14) 0.0429(13) -0.0051(11) 0.0135(13) 0.0063(11)
    O11 0.129(3) 0.086(2) 0.0438(16) -0.0146(18) 0.0305(18) -0.0039(15)
    O12 0.0644(17) 0.0501(14) 0.0354(13) -0.0054(12) 0.0141(12) -0.0035(11)
_geom_special_details
;
All e.s.d.'s (except the e.s.d. in the dihedral angle between two l.s. planes)
are estimated using the full covariance matrix. The cell e.s.d.'s are taken
into account individually in the estimation of e.s.d.'s in distances, angles
and torsion angles; correlations between e.s.d.'s in cell parameters are only
used when they are defined by crystal symmetry. An approximate (isotropic)
treatment of cell e.s.d.'s is used for estimating e.s.d.'s involving l.s.
planes.
;
loop_
    _geom_bond_atom_site_label_1
    _geom_bond_atom_site_label_2
    _geom_bond_site_symmetry_2
    _geom_bond_distance
    _geom_bond_publ_flag
    P1 O2 . 1.453(2) ?
    P1 O4 . 1.553(2) ?
    P1 O3 . 1.566(3) ?
    P1 O1 . 1.593(2) ?
    P2 O9 . 1.447(2) ?
    P2 O8 . 1.568(2) ?
    P2 O7 . 1.570(3) ?
    P2 O10 . 1.607(2) ?
    C1 C2 . 1.377(4) ?
    C1 C6 . 1.396(4) ?
    C1 O1 . 1.400(3) ?
    C2 C3 . 1.384(4) ?
    C2 H2A . 0.9300 ?
    C3 O5 . 1.384(3) ?
    C3 C4 . 1.397(4) ?
    C4 C5 . 1.405(4) ?
    C4 C7 . 1.456(4) ?
    C5 C6 . 1.384(4) ?
    C5 H5A . 0.9300 ?
    C6 H6A . 0.9300 ?
    C7 C8 . 1.347(4) ?
    C7 C11 . 1.510(4) ?
    C8 C9 . 1.434(4) ?
    C8 H8A . 0.9300 ?
    C9 O6 . 1.220(4) ?
    C9 O5 . 1.392(4) ?
    C11 H11A . 0.9600 ?
    C11 H11B . 0.9600 ?
    C11 H11C . 0.9600 ?
    C12 O3 . 1.472(4) ?
    C12 C14 . 1.521(4) ?
    C12 H12A . 0.9700 ?
    C12 H12B . 0.9700 ?
    C13 O4 . 1.467(3) ?
    C13 C14 . 1.514(5) ?
    C13 H13A . 0.9700 ?
    C13 H13B . 0.9700 ?
    C14 C15 . 1.535(4) ?
    C14 C16 . 1.540(5) ?
    C15 H15A . 0.9600 ?
    C15 H15B . 0.9600 ?
    C15 H15C . 0.9600 ?
    C16 H16A . 0.9600 ?
    C16 H16B . 0.9600 ?
    C16 H16C . 0.9600 ?
    C17 C22 . 1.376(4) ?
    C17 C18 . 1.393(4) ?
    C17 O10 . 1.397(3) ?
    C18 C19 . 1.388(4) ?
    C18 H18A . 0.9300 ?
    C19 C20 . 1.398(4) ?
    C19 H19A . 0.9300 ?
    C20 C21 . 1.403(4) ?
    C20 C26 . 1.457(4) ?
    C21 O12 . 1.380(3) ?
    C21 C22 . 1.382(4) ?
    C22 H22A . 0.9300 ?
    C24 O11 . 1.212(4) ?
    C24 O12 . 1.382(4) ?
    C24 C25 . 1.442(5) ?
    C25 C26 . 1.345(4) ?
    C25 H25A . 0.9300 ?
    C26 C27 . 1.509(4) ?
    C27 H27A . 0.9600 ?
    C27 H27B . 0.9600 ?
    C27 H27C . 0.9600 ?
    C28 O8 . 1.462(4) ?
    C28 C30 . 1.529(5) ?
    C28 H28A . 0.9700 ?
    C28 H28B . 0.9700 ?
    C29 O7 . 1.465(4) ?
    C29 C30 . 1.528(4) ?
    C29 H29A . 0.9700 ?
    C29 H29B . 0.9700 ?
    C30 C32 . 1.527(4) ?
    C30 C31 . 1.534(4) ?
    C31 H31A . 0.9600 ?
    C31 H31B . 0.9600 ?
    C31 H31C . 0.9600 ?
    C32 H32A . 0.9600 ?
    C32 H32B . 0.9600 ?
    C32 H32C . 0.9600 ?
loop_
    _geom_angle_atom_site_label_1
    _geom_angle_atom_site_label_2
    _geom_angle_atom_site_label_3
    _geom_angle_site_symmetry_1
    _geom_angle_site_symmetry_3
    _geom_angle
    _geom_angle_publ_flag
    O2 P1 O4 . . 113.98(14) ?
    O2 P1 O3 . . 112.79(15) ?
    O4 P1 O3 . . 106.97(12) ?
    O2 P1 O1 . . 115.32(14) ?
    O4 P1 O1 . . 100.79(12) ?
    O3 P1 O1 . . 105.91(13) ?
    O9 P2 O8 . . 115.29(14) ?
    O9 P2 O7 . . 114.16(16) ?
    O8 P2 O7 . . 106.56(13) ?
    O9 P2 O10 . . 114.46(14) ?
    O8 P2 O10 . . 100.43(12) ?
    O7 P2 O10 . . 104.48(12) ?
    C2 C1 C6 . . 121.0(3) ?
    C2 C1 O1 . . 116.0(3) ?
    C6 C1 O1 . . 123.0(3) ?
    C1 C2 C3 . . 118.8(3) ?
    C1 C2 H2A . . 120.6 ?
    C3 C2 H2A . . 120.6 ?
    O5 C3 C2 . . 115.7(3) ?
    O5 C3 C4 . . 121.6(3) ?
    C2 C3 C4 . . 122.6(3) ?
    C3 C4 C5 . . 116.8(3) ?
    C3 C4 C7 . . 118.5(3) ?
    C5 C4 C7 . . 124.7(3) ?
    C6 C5 C4 . . 121.7(3) ?
    C6 C5 H5A . . 119.2 ?
    C4 C5 H5A . . 119.2 ?
    C5 C6 C1 . . 119.1(3) ?
    C5 C6 H6A . . 120.4 ?
    C1 C6 H6A . . 120.4 ?
    C8 C7 C4 . . 118.2(3) ?
    C8 C7 C11 . . 121.7(3) ?
    C4 C7 C11 . . 120.0(3) ?
    C7 C8 C9 . . 123.4(3) ?
    C7 C8 H8A . . 118.3 ?
    C9 C8 H8A . . 118.3 ?
    O6 C9 O5 . . 115.8(3) ?
    O6 C9 C8 . . 126.8(3) ?
    O5 C9 C8 . . 117.5(3) ?
    C7 C11 H11A . . 109.5 ?
    C7 C11 H11B . . 109.5 ?
    H11A C11 H11B . . 109.5 ?
    C7 C11 H11C . . 109.5 ?
    H11A C11 H11C . . 109.5 ?
    H11B C11 H11C . . 109.5 ?
    O3 C12 C14 . . 111.6(3) ?
    O3 C12 H12A . . 109.3 ?
    C14 C12 H12A . . 109.3 ?
    O3 C12 H12B . . 109.3 ?
    C14 C12 H12B . . 109.3 ?
    H12A C12 H12B . . 108.0 ?
    O4 C13 C14 . . 111.9(3) ?
    O4 C13 H13A . . 109.2 ?
    C14 C13 H13A . . 109.2 ?
    O4 C13 H13B . . 109.2 ?
    C14 C13 H13B . . 109.2 ?
    H13A C13 H13B . . 107.9 ?
    C13 C14 C12 . . 108.5(3) ?
    C13 C14 C15 . . 108.1(3) ?
    C12 C14 C15 . . 108.3(3) ?
    C13 C14 C16 . . 110.3(3) ?
    C12 C14 C16 . . 110.4(3) ?
    C15 C14 C16 . . 111.1(3) ?
    C14 C15 H15A . . 109.5 ?
    C14 C15 H15B . . 109.5 ?
    H15A C15 H15B . . 109.5 ?
    C14 C15 H15C . . 109.5 ?
    H15A C15 H15C . . 109.5 ?
    H15B C15 H15C . . 109.5 ?
    C14 C16 H16A . . 109.5 ?
    C14 C16 H16B . . 109.5 ?
    H16A C16 H16B . . 109.5 ?
    C14 C16 H16C . . 109.5 ?
    H16A C16 H16C . . 109.5 ?
    H16B C16 H16C . . 109.5 ?
    C22 C17 C18 . . 121.8(3) ?
    C22 C17 O10 . . 115.7(3) ?
    C18 C17 O10 . . 122.5(3) ?
    C19 C18 C17 . . 118.6(3) ?
    C19 C18 H18A . . 120.7 ?
    C17 C18 H18A . . 120.7 ?
    C18 C19 C20 . . 121.7(3) ?
    C18 C19 H19A . . 119.1 ?
    C20 C19 H19A . . 119.1 ?
    C19 C20 C21 . . 116.9(3) ?
    C19 C20 C26 . . 124.5(3) ?
    C21 C20 C26 . . 118.5(3) ?
    O12 C21 C22 . . 115.9(3) ?
    O12 C21 C20 . . 121.4(3) ?
    C22 C21 C20 . . 122.7(3) ?
    C17 C22 C21 . . 118.2(3) ?
    C17 C22 H22A . . 120.9 ?
    C21 C22 H22A . . 120.9 ?
    O11 C24 O12 . . 116.3(3) ?
    O11 C24 C25 . . 126.7(3) ?
    O12 C24 C25 . . 117.0(3) ?
    C26 C25 C24 . . 123.8(3) ?
    C26 C25 H25A . . 118.1 ?
    C24 C25 H25A . . 118.1 ?
    C25 C26 C20 . . 117.9(3) ?
    C25 C26 C27 . . 121.8(3) ?
    C20 C26 C27 . . 120.3(3) ?
    C26 C27 H27A . . 109.5 ?
    C26 C27 H27B . . 109.5 ?
    H27A C27 H27B . . 109.5 ?
    C26 C27 H27C . . 109.5 ?
    H27A C27 H27C . . 109.5 ?
    H27B C27 H27C . . 109.5 ?
    O8 C28 C30 . . 112.4(3) ?
    O8 C28 H28A . . 109.1 ?
    C30 C28 H28A . . 109.1 ?
    O8 C28 H28B . . 109.1 ?
    C30 C28 H28B . . 109.1 ?
    H28A C28 H28B . . 107.8 ?
    O7 C29 C30 . . 111.7(2) ?
    O7 C29 H29A . . 109.3 ?
    C30 C29 H29A . . 109.3 ?
    O7 C29 H29B . . 109.3 ?
    C30 C29 H29B . . 109.3 ?
    H29A C29 H29B . . 107.9 ?
    C32 C30 C29 . . 110.8(3) ?
    C32 C30 C28 . . 111.4(3) ?
    C29 C30 C28 . . 107.9(3) ?
    C32 C30 C31 . . 111.0(3) ?
    C29 C30 C31 . . 107.8(3) ?
    C28 C30 C31 . . 107.7(3) ?
    C30 C31 H31A . . 109.5 ?
    C30 C31 H31B . . 109.5 ?
    H31A C31 H31B . . 109.5 ?
    C30 C31 H31C . . 109.5 ?
    H31A C31 H31C . . 109.5 ?
    H31B C31 H31C . . 109.5 ?
    C30 C32 H32A . . 109.5 ?
    C30 C32 H32B . . 109.5 ?
    H32A C32 H32B . . 109.5 ?
    C30 C32 H32C . . 109.5 ?
    H32A C32 H32C . . 109.5 ?
    H32B C32 H32C . . 109.5 ?
    C1 O1 P1 . . 126.35(19) ?
    C12 O3 P1 . . 119.3(2) ?
    C13 O4 P1 . . 119.1(2) ?
    C3 O5 C9 . . 120.6(3) ?
    C29 O7 P2 . . 117.2(2) ?
    C28 O8 P2 . . 118.07(19) ?
    C17 O10 P2 . . 125.89(19) ?
    C21 O12 C24 . . 121.4(3) ?
loop_
    _geom_torsion_atom_site_label_1
    _geom_torsion_atom_site_label_2
    _geom_torsion_atom_site_label_3
    _geom_torsion_atom_site_label_4
    _geom_torsion_site_symmetry_1
    _geom_torsion_site_symmetry_2
    _geom_torsion_site_symmetry_3
    _geom_torsion_site_symmetry_4
    _geom_torsion
    _geom_torsion_publ_flag
    C6 C1 C2 C3 . . . . 1.3(5) ?
    O1 C1 C2 C3 . . . . 179.5(3) ?
    C1 C2 C3 O5 . . . . -179.3(3) ?
    C1 C2 C3 C4 . . . . 0.9(5) ?
    O5 C3 C4 C5 . . . . 178.3(3) ?
    C2 C3 C4 C5 . . . . -2.0(5) ?
    O5 C3 C4 C7 . . . . 0.0(5) ?
    C2 C3 C4 C7 . . . . 179.8(3) ?
    C3 C4 C5 C6 . . . . 0.9(5) ?
    C7 C4 C5 C6 . . . . 179.0(3) ?
    C4 C5 C6 C1 . . . . 1.2(5) ?
    C2 C1 C6 C5 . . . . -2.4(5) ?
    O1 C1 C6 C5 . . . . 179.5(3) ?
    C3 C4 C7 C8 . . . . 0.8(5) ?
    C5 C4 C7 C8 . . . . -177.3(3) ?
    C3 C4 C7 C11 . . . . -178.1(3) ?
    C5 C4 C7 C11 . . . . 3.8(5) ?
    C4 C7 C8 C9 . . . . 0.4(5) ?
    C11 C7 C8 C9 . . . . 179.2(3) ?
    C7 C8 C9 O6 . . . . 177.8(4) ?
    C7 C8 C9 O5 . . . . -2.3(5) ?
    O4 C13 C14 C12 . . . . -58.6(4) ?
    O4 C13 C14 C15 . . . . -175.9(3) ?
    O4 C13 C14 C16 . . . . 62.5(3) ?
    O3 C12 C14 C13 . . . . 57.7(4) ?
    O3 C12 C14 C15 . . . . 174.9(3) ?
    O3 C12 C14 C16 . . . . -63.3(4) ?
    C22 C17 C18 C19 . . . . -1.0(5) ?
    O10 C17 C18 C19 . . . . -179.6(3) ?
    C17 C18 C19 C20 . . . . 1.7(5) ?
    C18 C19 C20 C21 . . . . -1.2(5) ?
    C18 C19 C20 C26 . . . . -179.6(3) ?
    C19 C20 C21 O12 . . . . 179.2(3) ?
    C26 C20 C21 O12 . . . . -2.3(5) ?
    C19 C20 C21 C22 . . . . 0.0(5) ?
    C26 C20 C21 C22 . . . . 178.5(3) ?
    C18 C17 C22 C21 . . . . -0.1(5) ?
    O10 C17 C22 C21 . . . . 178.7(3) ?
    O12 C21 C22 C17 . . . . -178.7(3) ?
    C20 C21 C22 C17 . . . . 0.6(5) ?
    O11 C24 C25 C26 . . . . 176.9(4) ?
    O12 C24 C25 C26 . . . . -1.9(5) ?
    C24 C25 C26 C20 . . . . 0.1(5) ?
    C24 C25 C26 C27 . . . . 180.0(3) ?
    C19 C20 C26 C25 . . . . -179.6(3) ?
    C21 C20 C26 C25 . . . . 2.0(5) ?
    C19 C20 C26 C27 . . . . 0.5(5) ?
    C21 C20 C26 C27 . . . . -177.9(3) ?
    O7 C29 C30 C32 . . . . -63.5(4) ?
    O7 C29 C30 C28 . . . . 58.8(4) ?
    O7 C29 C30 C31 . . . . 174.8(3) ?
    O8 C28 C30 C32 . . . . 64.7(4) ?
    O8 C28 C30 C29 . . . . -57.2(3) ?
    O8 C28 C30 C31 . . . . -173.3(3) ?
    C2 C1 O1 P1 . . . . 164.6(2) ?
    C6 C1 O1 P1 . . . . -17.3(5) ?
    O2 P1 O1 C1 . . . . 54.0(3) ?
    O4 P1 O1 C1 . . . . 177.2(3) ?
    O3 P1 O1 C1 . . . . -71.5(3) ?
    C14 C12 O3 P1 . . . . -50.7(3) ?
    O2 P1 O3 C12 . . . . 164.3(2) ?
    O4 P1 O3 C12 . . . . 38.2(2) ?
    O1 P1 O3 C12 . . . . -68.7(2) ?
    C14 C13 O4 P1 . . . . 52.3(3) ?
    O2 P1 O4 C13 . . . . -164.1(2) ?
    O3 P1 O4 C13 . . . . -38.8(2) ?
    O1 P1 O4 C13 . . . . 71.7(2) ?
    C2 C3 O5 C9 . . . . 178.2(3) ?
    C4 C3 O5 C9 . . . . -2.1(5) ?
    O6 C9 O5 C3 . . . . -177.0(3) ?
    C8 C9 O5 C3 . . . . 3.1(5) ?
    C30 C29 O7 P2 . . . . -55.6(3) ?
    O9 P2 O7 C29 . . . . 172.4(2) ?
    O8 P2 O7 C29 . . . . 43.9(2) ?
    O10 P2 O7 C29 . . . . -61.9(2) ?
    C30 C28 O8 P2 . . . . 52.4(3) ?
    O9 P2 O8 C28 . . . . -170.1(2) ?
    O7 P2 O8 C28 . . . . -42.3(3) ?
    O10 P2 O8 C28 . . . . 66.3(2) ?
    C22 C17 O10 P2 . . . . 168.6(2) ?
    C18 C17 O10 P2 . . . . -12.7(4) ?
    O9 P2 O10 C17 . . . . 66.6(3) ?
    O8 P2 O10 C17 . . . . -169.3(2) ?
    O7 P2 O10 C17 . . . . -59.0(3) ?
    C22 C21 O12 C24 . . . . 179.6(3) ?
    C20 C21 O12 C24 . . . . 0.3(5) ?
    O11 C24 O12 C21 . . . . -177.2(3) ?
    C25 C24 O12 C21 . . . . 1.7(5) ?
loop_
    _geom_hbond_atom_site_label_D
    _geom_hbond_atom_site_label_H
    _geom_hbond_atom_site_label_A
    _geom_hbond_site_symmetry_A
    _geom_hbond_distance_DH
    _geom_hbond_distance_HA
    _geom_hbond_distance_DA
    _geom_hbond_angle_DHA
    C8 H8A O2 2_556 0.93 2.36 3.223(5) 155
    C13 H13B O11 3_666 0.97 2.48 3.250(5) 136
