# Supplementary material for: 7-[(5,5-Dimethyl-2-oxido-1,3,2-dioxaphosphinan-2-yl)­oxy]-4-methyl-2H-chromen-2-one
Source: Acta Crystallogr Sect E Struct Rep Online. 2012 May 31;68(Pt 6):o1924. doi: 10.1107/S1600536812023513 (PMC3379479; doi:10.1107/S1600536812023513)
Supplement: Supplementary file 2 [file e-68-o1924-Isup2.hkl]

# 
# h,k,l, Fc-squared, Fo-squared, sigma(Fo-squared) and status flag 
# 
data_I
_shelx_title ' A in P2(1)/n                New: P21/c' 
_shelx_refln_list_code          4 
_shelx_F_calc_maximum      332.39 
_exptl_crystal_F_000      1360.00 
_reflns_d_resolution_high  0.8107 
 
loop_ 
 _symmetry_equiv_pos_as_xyz 
 'x, y, z' 
 '-x, y+1/2, -z+1/2' 
 '-x, -y, -z' 
 'x, -y-1/2, z-1/2' 
 
_cell_length_a     7.3090 
_cell_length_b    17.0100 
_cell_length_c    25.5070 
_cell_angle_alpha  90.000 
_cell_angle_beta  102.596 
_cell_angle_gamma  90.000 
 
_shelx_F_squared_multiplier     1.000 
 
loop_ 
 _refln_index_h 
 _refln_index_k 
 _refln_index_l 
 _refln_F_squared_calc 
 _refln_F_squared_meas 
 _refln_F_squared_sigma 
 _refln_observed_status 
   1   0   0     4711.60     4041.19    222.45 o 
   2   0   0    26130.87    26895.10   1443.22 o 
   3   0   0     5519.43     5234.81    213.29 o 
   4   0   0    28917.44    29429.86   1111.76 o 
   5   0   0       45.63       21.96     19.42 o 
   6   0   0     1227.74     1191.88     89.06 o 
   7   0   0      110.69      147.04     55.41 o 
   8   0   0        8.01        9.59     44.75 o 
   1   1   0      696.32      632.25     36.88 o 
   2   1   0    30549.75    30464.35    933.97 o 
   3   1   0       29.44       23.25     10.16 o 
   4   1   0       99.80      109.75     19.53 o 
   5   1   0     1053.21      983.86     51.26 o 
   6   1   0     1772.78     1817.95     84.71 o 
   7   1   0       35.53       43.68     28.65 o 
   8   1   0      147.60      121.78     41.69 o 
   1   2   0     8212.32     8493.60    327.86 o 
   2   2   0     2225.99     2101.47     76.03 o 
   3   2   0       46.59       72.32     12.20 o 
   4   2   0       22.49       30.66     19.14 o 
   5   2   0      282.26      286.19     26.87 o 
   6   2   0     1334.08     1352.63     66.82 o 
   7   2   0      127.47       70.81     46.35 o 
   8   2   0      125.77       71.29     45.82 o 
   1   3   0     1949.72     1802.19     63.67 o 
   2   3   0      112.00      163.09     26.63 o 
   3   3   0     1025.55     1015.35     47.85 o 
   4   3   0       65.90       42.03     36.53 o 
   5   3   0     2202.61     2303.13     83.65 o 
   6   3   0       50.04       45.01     18.98 o 
   7   3   0       25.57       26.09     27.84 o 
   8   3   0      223.13      172.59     82.58 o 
   0   4   0    11485.68    10496.99    405.05 o 
   1   4   0      664.62      597.43     24.25 o 
   2   4   0      158.68      122.76     16.03 o 
   3   4   0       17.50       20.66     11.51 o 
   4   4   0      723.44      811.83     47.11 o 
   5   4   0       28.03       35.67     15.54 o 
   6   4   0      431.43      402.01     44.06 o 
   7   4   0        9.28       22.08     27.43 o 
   8   4   0       11.62       46.35     35.41 o 
   1   5   0     1240.30     1134.19     38.99 o 
   2   5   0        0.48        2.36      6.41 o 
   3   5   0        0.19      -13.22      8.82 o 
   4   5   0     2822.49     2812.99    119.87 o 
   5   5   0        6.78        8.16     13.79 o 
   6   5   0      140.68      158.69     24.56 o 
   7   5   0      191.04      164.90     54.88 o 
   8   5   0       47.41       52.35     35.25 o 
   0   6   0    15395.16    15741.01    607.09 o 
   1   6   0      718.42      773.44     30.88 o 
   2   6   0       19.94        8.69     10.15 o 
   3   6   0      104.67      142.77     26.61 o 
   4   6   0       54.15       45.24     16.54 o 
   5   6   0      278.85      351.04     36.27 o 
   6   6   0      140.63      101.22     22.59 o 
   7   6   0        6.28        5.02     27.30 o 
   8   6   0        1.48       -0.10     32.74 o 
   1   7   0      420.81      523.09     37.60 o 
   2   7   0      873.80      937.38     38.84 o 
   3   7   0     1852.21     2001.30     70.29 o 
   4   7   0      932.60      991.06     46.63 o 
   5   7   0      792.65      718.81     50.99 o 
   6   7   0      254.99      257.33     32.87 o 
   7   7   0      149.10      233.78     63.93 o 
   8   7   0        1.73       -2.13     41.55 o 
   0   8   0      917.19      950.21     43.19 o 
   1   8   0        4.15        0.39      6.54 o 
   2   8   0       36.19       31.44      9.52 o 
   3   8   0     1387.80     1433.22     56.24 o 
   4   8   0       19.75       25.30     12.84 o 
   5   8   0       58.35       76.40     18.30 o 
   6   8   0        0.17        1.35     14.88 o 
   7   8   0       14.86        1.22     21.28 o 
   8   8   0        0.19        6.39     50.07 o 
   1   9   0      292.74      291.77     17.27 o 
   2   9   0     2659.53     2821.49     91.91 o 
   3   9   0      762.62      762.34     48.17 o 
   4   9   0      448.63      489.95     33.12 o 
   5   9   0     1355.04     1274.33    124.70 o 
   6   9   0        2.31       10.18     16.62 o 
   7   9   0        1.10        3.20     38.35 o 
   0  10   0     3352.28     3350.15    270.66 o 
   1  10   0      560.54      583.83     38.13 o 
   2  10   0     1097.52     1106.38     47.24 o 
   3  10   0     2084.33     2163.59     78.14 o 
   4  10   0       68.26       58.97     18.96 o 
   5  10   0        0.03       -1.37     14.27 o 
   6  10   0        0.14      -13.85     25.09 o 
   7  10   0       45.12      -17.05     42.62 o 
   1  11   0       45.93       49.41     13.62 o 
   2  11   0        3.01       19.92     12.50 o 
   3  11   0      115.21      103.21     18.65 o 
   4  11   0      265.29      263.23     27.15 o 
   5  11   0       11.42        3.00     20.69 o 
   6  11   0        1.26        1.07     27.87 o 
   7  11   0        0.59       -9.59     40.49 o 
   0  12   0     1152.86     1125.35    117.34 o 
   1  12   0      174.42      204.90     39.76 o 
   2  12   0      192.70      234.87     24.18 o 
   3  12   0      141.07      137.88     20.37 o 
   4  12   0       66.85       35.13     19.72 o 
   5  12   0        1.25        0.06     20.21 o 
   6  12   0       23.65       -3.05     28.77 o 
   7  12   0        0.02       60.73     52.21 o 
   1  13   0      550.07      481.78     44.86 o 
   2  13   0      458.67      399.66     71.59 o 
   3  13   0      748.27      859.95     47.14 o 
   4  13   0        8.73       -0.64     19.49 o 
   5  13   0      635.36      618.55     65.41 o 
   6  13   0      124.71      190.57     48.47 o 
   0  14   0      669.29      630.04     95.94 o 
   1  14   0       27.16       30.01     23.48 o 
   2  14   0       39.00       80.07     37.96 o 
   3  14   0      121.70       35.03     29.36 o 
   4  14   0      503.49      454.20     61.76 o 
   5  14   0       90.16       87.00     28.75 o 
   6  14   0        6.16       14.54     32.37 o 
   1  15   0      144.26      138.53     31.48 o 
   2  15   0      790.67      760.83     76.88 o 
   3  15   0      170.23      243.77     48.15 o 
   4  15   0      817.76      954.11    132.19 o 
   5  15   0        6.48       25.57     33.15 o 
   6  15   0       17.78        6.39     54.34 o 
   0  16   0      117.03       70.32     49.01 o 
   1  16   0       67.84       38.33     29.35 o 
   2  16   0       10.23       14.83     26.74 o 
   3  16   0        1.28       40.28     32.29 o 
   4  16   0        8.24       10.28     30.02 o 
   5  16   0        6.11       70.85     42.94 o 
   1  17   0        3.90       18.30     29.69 o 
   2  17   0       19.62       -8.20     31.20 o 
   3  17   0       31.99       45.18     35.03 o 
   4  17   0       62.47       92.51     40.81 o 
   5  17   0       14.14       29.03     38.79 o 
   0  18   0       64.54       55.40     54.34 o 
   1  18   0      131.49       60.49     38.83 o 
   2  18   0       15.21       21.97     40.49 o 
   3  18   0       81.09      108.94    109.74 o 
   4  18   0       10.30        4.57     36.07 o 
   1  19   0      151.85      121.93     47.09 o 
   2  19   0      145.75      183.72     52.26 o 
   3  19   0        3.53      -10.29     31.96 o 
   0  20   0      430.23      769.45    138.54 o 
   1  20   0       87.60      148.71     66.06 o 
   2  20   0      107.24      144.32     71.39 o 
  -8   1   1      104.20      157.74     43.20 o 
  -7   1   1       76.37       64.15     59.13 o 
  -6   1   1     1765.21     1663.05     71.03 o 
  -5   1   1     2094.43     2116.05     77.11 o 
  -4   1   1      289.52      312.94     23.15 o 
  -3   1   1      182.64      202.34     16.29 o 
  -2   1   1    31403.90    32342.75    852.64 o 
   0   1   1        4.91       -0.53      1.51 o 
   1   1   1     1594.41     1616.84     69.40 o 
   2   1   1   110481.36   130066.32   4891.71 o 
   3   1   1      670.54      668.69     36.44 o 
   4   1   1    10861.44    10961.76    355.35 o 
   5   1   1      508.05      571.85     36.24 o 
   6   1   1     3244.26     3327.92    170.66 o 
   7   1   1        6.54      -24.76     22.21 o 
   8   1   1      384.74      249.47     53.78 o 
  -8   2   1      103.19       74.82     39.85 o 
  -7   2   1        4.11       15.98     27.12 o 
  -6   2   1      596.74      643.63     41.88 o 
  -5   2   1       26.56       14.63     12.15 o 
  -4   2   1     2987.85     3021.58     97.28 o 
  -3   2   1     9055.47     8939.50    270.28 o 
  -2   2   1      789.09      725.25     32.65 o 
  -1   2   1    21250.30    20460.13    775.84 o 
   0   2   1      763.77      623.83     42.80 o 
   1   2   1    28780.03    29440.54   1115.58 o 
   2   2   1      333.16      335.54     22.94 o 
   3   2   1      207.16      198.55     21.14 o 
   4   2   1     1857.54     1945.71    107.46 o 
   5   2   1       10.52      -10.03     12.90 o 
   6   2   1      184.96      153.17     32.76 o 
   7   2   1       64.13       98.71     34.12 o 
   8   2   1       31.08       19.34     53.80 o 
  -8   3   1        3.21       20.78     32.39 o 
  -7   3   1      170.14      170.15     61.80 o 
  -6   3   1      380.23      365.86     32.93 o 
  -5   3   1      766.95      726.08     39.87 o 
  -4   3   1      153.83      128.99     15.48 o 
  -3   3   1      134.20      145.02     18.47 o 
  -2   3   1       18.60       28.14      9.59 o 
  -1   3   1     5987.80     5806.69    159.64 o 
   0   3   1    14821.55    14084.39    603.84 o 
   1   3   1    18234.93    17286.73    534.30 o 
   2   3   1      475.10      475.83     30.62 o 
   3   3   1     1443.96     1269.89     56.89 o 
   4   3   1      451.57      528.50     81.46 o 
   5   3   1      410.89      413.48     37.08 o 
   6   3   1      635.25      790.87     48.15 o 
   7   3   1        0.24       13.72     25.16 o 
   8   3   1        0.17       17.28     34.56 o 
  -8   4   1        4.37       16.01     42.62 o 
  -7   4   1        0.39        9.06     23.35 o 
  -6   4   1        3.23       22.64     18.27 o 
  -5   4   1      788.31      871.49     48.58 o 
  -4   4   1      374.60      355.33     30.51 o 
  -3   4   1     3188.80     3094.12    112.28 o 
  -2   4   1     1680.85     1468.13     49.64 o 
  -1   4   1      223.23      224.91     16.62 o 
   0   4   1     2847.78     2839.47    184.26 o 
   1   4   1       51.17       41.55     17.33 o 
   2   4   1        4.11      -12.42     11.47 o 
   3   4   1       26.56       31.25     14.73 o 
   4   4   1       16.72        3.98     13.68 o 
   5   4   1      110.65      147.75     44.62 o 
   6   4   1      216.22      210.11     32.61 o 
   7   4   1        5.94      -24.29     22.45 o 
   8   4   1       57.26       62.39     35.78 o 
  -8   5   1       17.45       68.59     35.78 o 
  -7   5   1        0.07        6.01     42.08 o 
  -6   5   1       18.13       11.91     16.91 o 
  -5   5   1        0.12      -10.10     13.68 o 
  -4   5   1      304.60      396.32     32.53 o 
  -3   5   1      239.77      256.25     29.75 o 
  -2   5   1     1545.14     1553.16     52.67 o 
  -1   5   1     2208.81     2092.61     65.02 o 
   0   5   1     9328.98     8893.30    245.91 o 
   1   5   1     3148.26     3080.75     91.05 o 
   2   5   1     2564.77     2421.73     86.98 o 
   3   5   1      876.48      919.96     48.13 o 
   4   5   1       90.20       74.83     28.57 o 
   5   5   1       30.27       20.31     16.98 o 
   6   5   1        4.06       17.66     16.67 o 
   7   5   1       19.39       15.32     28.23 o 
   8   5   1        0.31      -29.08     30.78 o 
  -8   6   1        3.92        2.23     33.47 o 
  -7   6   1       10.69        8.98     25.57 o 
  -6   6   1      168.68      124.73     25.97 o 
  -5   6   1     1576.27     1691.58     68.36 o 
  -4   6   1      465.79      476.21     36.10 o 
  -3   6   1       74.83       58.06     13.08 o 
  -2   6   1     6926.28     6622.49    188.25 o 
  -1   6   1     1334.91     1426.72     48.63 o 
   0   6   1     1189.95     1285.18     50.02 o 
   1   6   1      745.40      862.04     28.56 o 
   2   6   1       45.83       53.97     10.02 o 
   3   6   1       81.72       80.24     15.84 o 
   4   6   1       29.85        9.26     15.08 o 
   5   6   1       40.53       40.00     28.74 o 
   6   6   1      614.68      700.00     59.85 o 
   7   6   1        1.32        3.74     26.55 o 
   8   6   1       94.66       41.32     52.21 o 
  -8   7   1       20.57      -15.74     29.95 o 
  -7   7   1       45.76      114.56     35.73 o 
  -6   7   1      652.52      717.70     56.71 o 
  -5   7   1      265.66      289.32     24.65 o 
  -4   7   1       19.26       15.41     11.69 o 
  -3   7   1      394.45      381.32     24.91 o 
  -2   7   1      189.72      182.61     16.30 o 
  -1   7   1      725.64      701.11     30.65 o 
   0   7   1        0.96       19.29      7.87 o 
   1   7   1      177.96      179.33     12.43 o 
   2   7   1        0.20       -9.84      6.56 o 
   3   7   1     1975.56     1974.68     69.20 o 
   4   7   1       13.75       34.17     13.09 o 
   5   7   1       21.08        7.91     17.09 o 
   6   7   1      283.58      268.28     31.20 o 
   7   7   1        1.94      -26.25     26.24 o 
   8   7   1        2.43       64.11     40.66 o 
  -8   8   1        2.05       -5.33     41.55 o 
  -7   8   1        0.16       -0.71     20.61 o 
  -6   8   1      306.42      382.17     34.99 o 
  -5   8   1      220.81      235.87     25.01 o 
  -4   8   1       81.91       65.92     15.05 o 
  -3   8   1     5503.46     5578.71    166.66 o 
  -2   8   1      788.89      821.93     36.84 o 
  -1   8   1     1617.23     1517.03     53.91 o 
   0   8   1    11524.21    12218.97    301.18 o 
   1   8   1     8495.09     8517.91    254.32 o 
   2   8   1     1073.88     1105.66     49.12 o 
   3   8   1        0.60        2.98      9.18 o 
   4   8   1     2137.06     2185.31     79.77 o 
   5   8   1       10.41       48.60     16.21 o 
   6   8   1       58.96       75.63     20.15 o 
   7   8   1       56.52       37.50     63.39 o 
   8   8   1        0.14       -4.45     34.56 o 
  -8   9   1       19.56       86.30     58.60 o 
  -7   9   1        8.74       16.33     52.21 o 
  -6   9   1       96.08       73.84     24.43 o 
  -5   9   1      162.23      187.74     34.61 o 
  -4   9   1        0.03       -3.91     12.00 o 
  -3   9   1      906.32      952.72     44.02 o 
  -2   9   1      762.07      801.82     42.02 o 
  -1   9   1      673.91      788.84     35.86 o 
   0   9   1      197.89      175.83     35.92 o 
   1   9   1     2140.08     2118.87     62.13 o 
   2   9   1        0.15        6.75      9.28 o 
   3   9   1     1629.32     1707.48     64.71 o 
   4   9   1       22.84       12.64     12.78 o 
   5   9   1      199.78      187.04     27.08 o 
   6   9   1       18.58       43.59     24.88 o 
   7   9   1       44.93       47.95     52.21 o 
  -7  10   1        0.06       39.42     47.94 o 
  -6  10   1      150.22      144.30     30.40 o 
  -5  10   1       24.09       33.59     16.60 o 
  -4  10   1      155.75      160.96     21.99 o 
  -3  10   1      188.27      173.02     20.97 o 
  -2  10   1      773.37      736.75     37.65 o 
  -1  10   1     2254.68     2221.01    100.53 o 
   0  10   1       28.85       14.00      8.50 o 
   1  10   1      105.68       97.91     13.63 o 
   2  10   1      323.32      346.01     25.40 o 
   3  10   1        1.41       23.36     11.69 o 
   4  10   1      143.73      166.10     22.00 o 
   5  10   1       68.13       49.59     22.04 o 
   6  10   1        0.36      -16.39     20.02 o 
   7  10   1        1.74       -3.20     43.68 o 
  -7  11   1        0.60       57.53     45.81 o 
  -6  11   1      164.95      177.46     44.03 o 
  -5  11   1      288.09      272.78     30.13 o 
  -4  11   1        0.01       -7.57     13.21 o 
  -3  11   1     1385.91     1419.39     59.82 o 
  -2  11   1      162.15      179.66     21.22 o 
  -1  11   1     1042.33      977.94     44.81 o 
   0  11   1      150.40      132.37     34.72 o 
   1  11   1       19.71        9.48      9.79 o 
   2  11   1     3932.54     3939.52    125.12 o 
   3  11   1        0.85       -9.25     11.99 o 
   4  11   1        6.84       -0.47     13.67 o 
   5  11   1      352.04      496.08     48.00 o 
   6  11   1      109.82      111.70     31.80 o 
   7  11   1        0.38       30.90     49.01 o 
  -7  12   1        0.34      -13.85     46.88 o 
  -6  12   1      103.18       84.97     37.65 o 
  -5  12   1       12.70       14.60     21.31 o 
  -4  12   1       70.56       68.20     18.70 o 
  -3  12   1     2480.97     2405.42    112.20 o 
  -2  12   1      108.09      125.33     19.98 o 
  -1  12   1     1182.49     1183.98     52.28 o 
   0  12   1      291.57      275.55     42.78 o 
   1  12   1      131.97       93.91     24.14 o 
   2  12   1      457.07      427.56     30.38 o 
   3  12   1      297.10      276.16     27.21 o 
   4  12   1      271.96      300.36     36.66 o 
   5  12   1       19.06        5.64     20.84 o 
   6  12   1        4.09      -10.61     23.72 o 
   7  12   1       15.67        1.07     46.88 o 
  -6  13   1        0.33      -22.26     28.82 o 
  -5  13   1        6.83       18.91     21.80 o 
  -4  13   1        0.14       -6.87     18.99 o 
  -3  13   1      265.44      290.19     56.45 o 
  -2  13   1        0.49      -15.47     15.94 o 
  -1  13   1      134.21       61.36     33.55 o 
   0  13   1       51.26       60.10     24.07 o 
   1  13   1      351.70      325.21     37.92 o 
   2  13   1      222.00      176.84     30.39 o 
   3  13   1      294.76      196.57     41.36 o 
   4  13   1       56.28       44.60     21.93 o 
   5  13   1        8.26       47.04     24.62 o 
   6  13   1       49.99       73.95     38.00 o 
  -6  14   1       15.73       36.52     35.78 o 
  -5  14   1       65.84       90.89     29.77 o 
  -4  14   1      174.92      182.69     43.62 o 
  -3  14   1      789.45      757.78     56.16 o 
  -2  14   1      819.05      764.50     77.92 o 
  -1  14   1      315.85      321.40     40.57 o 
   0  14   1      569.70      616.63     67.31 o 
   1  14   1        0.18      -24.21     21.28 o 
   2  14   1      153.60      149.12     38.80 o 
   3  14   1       97.11      121.71     36.83 o 
   4  14   1       47.75      104.45     36.82 o 
   5  14   1       15.37       44.85     31.48 o 
   6  14   1      188.49      181.08     50.06 o 
  -6  15   1        2.72       33.03     58.60 o 
  -5  15   1       21.51        5.25     49.54 o 
  -4  15   1      148.48      194.40     52.74 o 
  -3  15   1      110.41       54.53     31.70 o 
  -2  15   1      113.70      106.30     30.94 o 
  -1  15   1      310.33      259.21     38.92 o 
   0  15   1      123.40       87.04     45.82 o 
   1  15   1      119.70      126.84     39.59 o 
   2  15   1      481.11      399.89     60.64 o 
   3  15   1      215.10      184.41     44.04 o 
   4  15   1       16.03       14.17     29.41 o 
   5  15   1       54.50       74.14     36.34 o 
   6  15   1      144.86       89.50     68.19 o 
  -5  16   1       70.43       84.30     44.44 o 
  -4  16   1       24.66       42.59     33.80 o 
  -3  16   1      233.86      285.67     55.62 o 
  -2  16   1      555.19      646.00    104.46 o 
  -1  16   1        6.24       -3.54     22.46 o 
   0  16   1      451.71      445.25     69.28 o 
   1  16   1       14.14        1.20     24.50 o 
   2  16   1        0.10        9.39     33.03 o 
   3  16   1        1.92       15.94     29.58 o 
   4  16   1       33.94       14.92     31.64 o 
   5  16   1        0.93       -1.40     33.88 o 
  -5  17   1        6.42       13.26     38.33 o 
  -4  17   1       19.90       -8.73     30.86 o 
  -3  17   1       27.48       51.07     36.07 o 
  -2  17   1        5.57      -10.14     29.35 o 
  -1  17   1      295.22      459.22     67.41 o 
   0  17   1       79.19      147.54     44.29 o 
   1  17   1      126.88       66.06     37.67 o 
   2  17   1      255.85      169.77     45.89 o 
   3  17   1      111.07       53.43     36.07 o 
   4  17   1        0.04       30.08     36.76 o 
   5  17   1       52.81      130.81     59.67 o 
  -4  18   1       16.65       50.97     42.45 o 
  -3  18   1      227.08      199.72     53.55 o 
  -2  18   1       29.32       48.75     37.58 o 
  -1  18   1       34.95       77.65     36.71 o 
   0  18   1        0.03       -7.03     30.14 o 
   1  18   1       10.47       21.81     34.02 o 
   2  18   1       25.32       19.71     30.89 o 
   3  18   1      166.66      111.58     95.90 o 
   4  18   1       40.72      -16.51     34.66 o 
  -3  19   1        1.68       22.91     40.68 o 
  -2  19   1        0.56        5.59     37.77 o 
  -1  19   1        0.69      -19.10     31.69 o 
   0  19   1       44.87       54.90     43.15 o 
   1  19   1        7.98       14.64     31.96 o 
   2  19   1       70.21       32.88     39.95 o 
   3  19   1       92.22       65.46     42.86 o 
  -2  20   1        8.00       10.37     37.99 o 
  -1  20   1       27.57        8.67     37.15 o 
   0  20   1      236.40      342.60     68.16 o 
   1  20   1      102.39       80.43     79.91 o 
   2  20   1       39.97       59.85     46.33 o 
  -8   0   2        2.96      -37.29     39.42 o 
  -7   0   2       73.06      224.82     60.73 o 
  -6   0   2      837.51      894.55    103.42 o 
  -5   0   2      124.07      112.16     27.17 o 
  -4   0   2      203.66      238.57     28.16 o 
  -3   0   2     3412.27     3293.85    139.38 o 
  -2   0   2    12142.68    11706.95    443.45 o 
  -1   0   2    15798.95    13053.87    701.44 o 
   0   0   2     9494.46     9114.38    490.31 o 
   1   0   2    37671.86    35866.15   1916.49 o 
   2   0   2    26758.41    25432.24   1370.93 o 
   3   0   2     4194.44     4146.57    249.91 o 
   4   0   2    31568.27    32789.16   1778.84 o 
   5   0   2     1150.05     1130.91     76.17 o 
   6   0   2     4057.36     4171.23    197.69 o 
   7   0   2      104.60      115.07     54.34 o 
   8   0   2      501.66      319.73     86.33 o 
  -8   1   2        7.03       13.47     42.62 o 
  -7   1   2       21.85      -18.07     20.93 o 
  -6   1   2     1883.69     1853.20    109.78 o 
  -5   1   2      860.48      938.74     45.19 o 
  -4   1   2      208.56      189.48     22.46 o 
  -3   1   2      275.94      268.62     17.81 o 
  -2   1   2    24739.53    24300.06    643.47 o 
  -1   1   2       51.34       60.78      7.46 o 
   0   1   2       45.36       49.02      9.59 o 
   1   1   2     1342.88     1407.79     63.61 o 
   2   1   2    52568.14    56420.58   2132.29 o 
   3   1   2     1555.46     1508.69     77.02 o 
   4   1   2      463.31      415.57     33.92 o 
   5   1   2      311.10      324.34     33.36 o 
   6   1   2      212.63      225.70     33.99 o 
   7   1   2        7.18       -8.14     24.83 o 
   8   1   2       11.84        3.29     33.88 o 
  -8   2   2       18.29       21.61     32.01 o 
  -7   2   2       19.50       -8.73     27.70 o 
  -6   2   2      280.97      204.66     38.76 o 
  -5   2   2     1267.19     1292.78     54.68 o 
  -4   2   2     1119.72     1109.12     45.74 o 
  -3   2   2     1895.52     1965.14     64.23 o 
  -2   2   2      683.97      644.42     25.17 o 
  -1   2   2     1352.05     1312.50     53.68 o 
   0   2   2      195.52      201.74     29.33 o 
   1   2   2      688.08      598.81     43.78 o 
   2   2   2     7590.67     7297.00    291.69 o 
   3   2   2     1463.85     1399.97     74.74 o 
   4   2   2        0.68      -14.25     12.14 o 
   5   2   2      316.09      292.36     37.01 o 
   6   2   2      643.09      691.41     45.19 o 
   7   2   2        7.96       19.27     28.92 o 
   8   2   2      169.78      174.00     48.38 o 
  -8   3   2        2.27      -13.16     29.69 o 
  -7   3   2       30.98       39.29     29.58 o 
  -6   3   2      178.88       72.47     48.48 o 
  -5   3   2       67.75       80.03     16.80 o 
  -4   3   2      541.34      568.58     31.42 o 
  -3   3   2      751.67      768.15     33.66 o 
  -2   3   2     2300.07     2287.09     69.18 o 
  -1   3   2     9016.59     8593.21    232.71 o 
   0   3   2      318.04      343.19     22.44 o 
   1   3   2     2223.72     2243.45     79.10 o 
   2   3   2      481.56      419.40     27.07 o 
   3   3   2     4403.06     3893.48    138.26 o 
   4   3   2      331.86      342.27     31.17 o 
   5   3   2      348.38      364.14     35.39 o 
   6   3   2       90.78       84.60     22.60 o 
   7   3   2        1.95       32.18     29.58 o 
   8   3   2        1.85      -19.01     64.99 o 
  -8   4   2       70.60      107.01     40.30 o 
  -7   4   2        8.78       -4.61     23.32 o 
  -6   4   2      261.00      272.37     33.09 o 
  -5   4   2     1457.48     1555.76     62.31 o 
  -4   4   2     2742.59     2624.87     87.35 o 
  -3   4   2       75.67       83.00     12.60 o 
  -2   4   2        3.93        0.69      5.68 o 
  -1   4   2     2357.37     2215.53     66.75 o 
   0   4   2     9591.46     8746.02    340.41 o 
   1   4   2       27.76       29.24      7.00 o 
   2   4   2        3.10        6.65      8.21 o 
   3   4   2      142.42      173.89     22.90 o 
   4   4   2        0.68        7.93     11.73 o 
   5   4   2      138.25      155.27     27.19 o 
   6   4   2       37.97       25.02     17.36 o 
   7   4   2        6.60      -11.17     22.56 o 
   8   4   2      154.06       83.73     40.96 o 
  -8   5   2       13.39       11.01     41.02 o 
  -7   5   2        0.55       -6.03     24.41 o 
  -6   5   2      124.24      107.06     25.51 o 
  -5   5   2      662.60      768.08     88.16 o 
  -4   5   2       23.36       16.07     10.70 o 
  -3   5   2      114.76      100.33     15.38 o 
  -2   5   2       66.77       65.36     10.02 o 
  -1   5   2     6902.29     6823.88    189.88 o 
   0   5   2    21273.44    20478.32    548.06 o 
   1   5   2      806.86      776.12     30.28 o 
   2   5   2     1529.43     1624.24     55.54 o 
   3   5   2      219.67      180.64     30.52 o 
   4   5   2      521.20      582.37     41.84 o 
   5   5   2      226.07      222.75     31.30 o 
   6   5   2       16.21       11.30     18.60 o 
   7   5   2       54.40       84.26     78.31 o 
   8   5   2       12.40       31.79     35.64 o 
  -8   6   2       62.65       19.81     44.22 o 
  -7   6   2        0.02      -16.94     23.32 o 
  -6   6   2       48.24       27.38     19.04 o 
  -5   6   2      213.85      213.89     24.40 o 
  -4   6   2        2.03        3.77     10.93 o 
  -3   6   2      449.78      436.64     25.86 o 
  -2   6   2      562.94      620.01     28.72 o 
  -1   6   2    11945.28    12238.08    334.07 o 
   0   6   2      149.53      134.67     15.49 o 
   1   6   2      737.01      658.67     23.95 o 
   2   6   2       69.20       64.19     18.30 o 
   3   6   2      283.30      306.94     37.23 o 
   4   6   2       86.06       40.49     18.22 o 
   5   6   2        6.58       26.09     18.30 o 
   6   6   2       30.61       26.93     20.46 o 
   7   6   2       12.05        8.73     29.27 o 
   8   6   2        0.01      -15.98     30.90 o 
  -8   7   2       41.63       74.90     37.29 o 
  -7   7   2       54.38       80.62     33.68 o 
  -6   7   2       12.83        5.30     18.57 o 
  -5   7   2       97.90      107.32     17.66 o 
  -4   7   2       66.91       53.21     13.26 o 
  -3   7   2     1440.31     1373.55     52.96 o 
  -2   7   2     1073.33     1017.05     52.21 o 
  -1   7   2     9881.82    10218.20    282.93 o 
   0   7   2     4658.75     3991.50    191.34 o 
   1   7   2      403.91      430.99     19.25 o 
   2   7   2        2.94        3.86      7.51 o 
   3   7   2       40.41       42.21     11.00 o 
   4   7   2      304.54      355.78     27.54 o 
   5   7   2       24.45       23.70     18.69 o 
   6   7   2      183.87      178.15     31.27 o 
   7   7   2       54.20       44.69     34.27 o 
   8   7   2       30.39       49.69     37.91 o 
  -8   8   2       39.42       35.23     32.76 o 
  -7   8   2       61.81       58.84     25.81 o 
  -6   8   2      496.46      590.89     41.15 o 
  -5   8   2      269.36      292.00     25.10 o 
  -4   8   2       56.57       56.40     14.57 o 
  -3   8   2      231.66      201.60     29.48 o 
  -2   8   2      553.92      569.00     29.75 o 
  -1   8   2      630.71      726.39     41.10 o 
   0   8   2     2324.49     2454.92    110.80 o 
   1   8   2     3408.08     3560.65     95.15 o 
   2   8   2      150.25      127.16     14.70 o 
   3   8   2      302.99      282.79     22.99 o 
   4   8   2       37.12       42.38     14.16 o 
   5   8   2     1189.00     1250.85     59.12 o 
   6   8   2       33.47       38.44     19.83 o 
   7   8   2        0.06       -5.88     30.45 o 
  -8   9   2       14.61       22.37     45.81 o 
  -7   9   2       34.48       21.87     28.92 o 
  -6   9   2      313.37      304.02     38.27 o 
  -5   9   2      210.44      165.39     23.61 o 
  -4   9   2     1616.57     1573.15     74.70 o 
  -3   9   2       40.47       60.32     14.49 o 
  -2   9   2     1384.62     1494.35     56.49 o 
  -1   9   2      532.70      511.86     28.82 o 
   0   9   2     4546.32     4708.80    141.51 o 
   1   9   2      383.17      423.06     22.80 o 
   2   9   2      682.35      726.04     35.37 o 
   3   9   2     1437.83     1345.07     95.18 o 
   4   9   2      681.01      714.69     67.05 o 
   5   9   2      569.29      561.71     38.56 o 
   6   9   2      302.07      272.02     39.20 o 
   7   9   2        0.66       33.33     42.62 o 
  -7  10   2       39.28       54.34     49.01 o 
  -6  10   2        4.68       -6.04     18.57 o 
  -5  10   2      113.71       84.06     19.81 o 
  -4  10   2      866.47      832.38     52.84 o 
  -3  10   2      347.28      324.25     26.99 o 
  -2  10   2       12.16        6.58     12.30 o 
  -1  10   2     2708.25     2763.27     91.89 o 
   0  10   2     2259.72     2425.57     70.52 o 
   1  10   2      770.90      690.61     28.93 o 
   2  10   2     1344.60     1391.19     54.68 o 
   3  10   2     4242.18     4256.81    152.78 o 
   4  10   2      236.44      217.55     24.50 o 
   5  10   2       91.66       86.63     24.60 o 
   6  10   2       27.82       38.21     26.40 o 
   7  10   2       37.67       60.73     52.21 o 
  -7  11   2       20.76       18.11     46.88 o 
  -6  11   2       65.54      100.34     27.24 o 
  -5  11   2      238.36      288.27     30.21 o 
  -4  11   2        7.54        2.73     14.15 o 
  -3  11   2       43.43       22.68     14.63 o 
  -2  11   2       90.45       95.23     16.94 o 
  -1  11   2      411.52      500.86     31.46 o 
   0  11   2       79.66       93.19     33.99 o 
   1  11   2        2.57       -5.52      8.51 o 
   2  11   2      341.04      380.85     27.76 o 
   3  11   2       31.63       28.67     13.82 o 
   4  11   2      183.85      196.54     56.12 o 
   5  11   2       10.43       18.86     22.43 o 
   6  11   2       30.20       25.16     25.50 o 
   7  11   2        0.03        4.19     35.07 o 
  -7  12   2      242.28      273.85     75.66 o 
  -6  12   2      256.42      142.51     43.20 o 
  -5  12   2        2.58       28.13     18.44 o 
  -4  12   2      435.47      497.37     36.80 o 
  -3  12   2       72.16       56.86     17.99 o 
  -2  12   2      273.59      268.88     25.74 o 
  -1  12   2      313.64      324.17     36.82 o 
   0  12   2       99.40      111.68     20.02 o 
   1  12   2       35.81       18.97     18.28 o 
   2  12   2        6.17       25.59     17.20 o 
   3  12   2      571.53      565.73     44.38 o 
   4  12   2      202.24      279.62     48.07 o 
   5  12   2       30.89       -1.03     29.64 o 
   6  12   2       16.06       21.16     36.95 o 
   7  12   2        0.95        9.23     37.65 o 
  -7  13   2       88.26       66.06     56.47 o 
  -6  13   2      357.02      467.81    164.11 o 
  -5  13   2       27.08       59.45     28.83 o 
  -4  13   2        4.10      -22.67     15.11 o 
  -3  13   2      222.12      263.13     28.13 o 
  -2  13   2     1965.08     1986.67     77.13 o 
  -1  13   2     1040.76      977.60     63.36 o 
   0  13   2        0.72       -0.84     17.89 o 
   1  13   2      460.65      532.23     83.99 o 
   2  13   2      760.21      870.83    108.75 o 
   3  13   2      917.89      874.35     78.41 o 
   4  13   2       70.66       80.50     26.35 o 
   5  13   2        3.28       12.13     23.67 o 
   6  13   2       25.21       46.88     29.62 o 
  -6  14   2      112.61      117.05     74.58 o 
  -5  14   2      554.08      480.18     60.42 o 
  -4  14   2        9.90       25.74     22.71 o 
  -3  14   2      169.64      121.72     29.40 o 
  -2  14   2      259.89      322.44     40.53 o 
  -1  14   2     1143.94     1265.92     75.78 o 
   0  14   2        1.80      -19.94     22.91 o 
   1  14   2       32.35       49.66     25.92 o 
   2  14   2      371.09      458.84     59.48 o 
   3  14   2      182.85       80.11     63.40 o 
   4  14   2       38.26       31.59     32.50 o 
   5  14   2       69.53       94.80     65.53 o 
   6  14   2        0.35       15.98     39.29 o 
  -6  15   2        5.99       15.98     58.60 o 
  -5  15   2       49.93       31.24     34.74 o 
  -4  15   2       97.23       91.69     38.75 o 
  -3  15   2       42.71        3.18     33.03 o 
  -2  15   2        1.02      -15.88     20.68 o 
  -1  15   2      379.60      367.11     53.37 o 
   0  15   2      595.05      785.57     79.13 o 
   1  15   2      725.40      777.79    134.86 o 
   2  15   2      246.73      292.06     53.36 o 
   3  15   2       87.06       75.35     35.39 o 
   4  15   2        7.96      -17.13     28.18 o 
   5  15   2        3.56       46.88     34.56 o 
   6  15   2       29.53       -6.39     61.80 o 
  -5  16   2       49.97       23.16     34.74 o 
  -4  16   2       54.65       33.29     32.29 o 
  -3  16   2        1.42      -10.01     25.98 o 
  -2  16   2      236.57      220.73     52.78 o 
  -1  16   2        2.00      -15.03     21.36 o 
   0  16   2       63.16       34.90     29.75 o 
   1  16   2       32.03       11.46     24.41 o 
   2  16   2      175.11      165.01     68.20 o 
   3  16   2      102.53       87.69     40.49 o 
   4  16   2       26.34       41.37     36.49 o 
   5  16   2        0.36       -3.59     33.37 o 
  -5  17   2       59.18       26.64     55.40 o 
  -4  17   2       10.53        6.37     32.37 o 
  -3  17   2      143.04      261.77     56.37 o 
  -2  17   2       31.65       45.23     34.12 o 
  -1  17   2      177.30      199.63     48.20 o 
   0  17   2       22.92       37.56     33.56 o 
   1  17   2       50.85       -1.21     32.37 o 
   2  17   2       98.52       62.11     35.73 o 
   3  17   2        0.65      -12.02     31.53 o 
   4  17   2       20.20      -23.98     34.27 o 
   5  17   2        0.73       50.67     41.35 o 
  -4  18   2       46.07      -11.60     39.50 o 
  -3  18   2        1.09       28.55     36.89 o 
  -2  18   2      139.09      141.00     59.14 o 
  -1  18   2       77.85       28.54     32.92 o 
   0  18   2       32.79       48.87     33.68 o 
   1  18   2       55.98       16.18     31.53 o 
   2  18   2       33.04       81.16     41.87 o 
   3  18   2       12.72       32.89     37.91 o 
   4  18   2       13.09      -18.33     36.89 o 
  -3  19   2        4.58       17.06     38.36 o 
  -2  19   2      147.06      105.72     46.22 o 
  -1  19   2      188.18      294.63     61.73 o 
   0  19   2       23.28       13.60     33.52 o 
   1  19   2      121.70       52.07     42.93 o 
   2  19   2       48.73       41.35     42.92 o 
   3  19   2      117.72       27.52     40.30 o 
  -2  20   2        3.37      -10.10     44.21 o 
  -1  20   2      110.69      134.39     51.22 o 
   0  20   2        7.21       11.19     38.42 o 
   1  20   2        9.92      -37.29     33.90 o 
   2  20   2        4.52        0.13     35.56 o 
  -8   1   3       72.80       58.57     35.95 o 
  -7   1   3       34.42        4.59     26.55 o 
  -6   1   3      223.28      245.24     60.74 o 
  -5   1   3     3072.50     3095.73    102.60 o 
  -4   1   3      282.79      227.69     33.38 o 
  -3   1   3      174.94      174.43     14.28 o 
  -2   1   3     1040.37      992.55     33.26 o 
  -1   1   3    12502.34    12111.86    459.03 o 
   0   1   3     5568.76     5478.57    213.17 o 
   1   1   3     7693.73     7197.66    230.63 o 
   2   1   3      945.66      986.37     53.60 o 
   3   1   3        2.90      -11.68     10.14 o 
   4   1   3     4458.56     4774.14    208.27 o 
   5   1   3     2343.61     2303.09    131.31 o 
   6   1   3      570.86      562.30     42.06 o 
   7   1   3       96.77      100.12     41.20 o 
   8   1   3     1010.60     1217.99    188.17 o 
  -8   2   3       85.44       40.63     42.62 o 
  -7   2   3       47.27       43.70     28.94 o 
  -6   2   3      233.10      158.53     75.66 o 
  -5   2   3      236.94      237.93     27.38 o 
  -4   2   3      130.75      151.06     17.07 o 
  -3   2   3     1564.41     1514.71     56.74 o 
  -2   2   3      152.70      127.14     10.26 o 
  -1   2   3      216.32      238.01     11.55 o 
   0   2   3   107905.91   128956.74   4847.02 o 
   1   2   3     1935.70     1895.22     94.84 o 
   2   2   3    10544.82    10814.83    424.70 o 
   3   2   3     5391.46     5502.68    230.87 o 
   4   2   3     2339.58     2355.07    117.07 o 
   5   2   3      145.06      144.13     25.04 o 
   6   2   3     1274.59     1324.37     64.64 o 
   7   2   3       95.84      108.67     42.70 o 
   8   2   3       19.99       14.66     34.27 o 
  -8   3   3       33.16       -2.66     30.14 o 
  -7   3   3      137.19      106.17     34.23 o 
  -6   3   3        0.55        4.00     22.56 o 
  -5   3   3      301.20      285.56     25.23 o 
  -4   3   3      136.29      117.91     15.55 o 
  -3   3   3      149.62      197.57     16.29 o 
  -2   3   3     2041.87     2038.97     62.58 o 
  -1   3   3     3588.28     3365.55     95.65 o 
   0   3   3       86.32       99.07     10.46 o 
   1   3   3      485.83      459.15     24.94 o 
   2   3   3     8398.40     7875.73    316.47 o 
   3   3   3      176.12      206.14     29.84 o 
   4   3   3       76.95      162.32     54.83 o 
   5   3   3      194.46      210.07     29.94 o 
   6   3   3      140.02       86.30     27.37 o 
   7   3   3       70.77       86.96     28.22 o 
   8   3   3        0.01       12.45     34.43 o 
  -8   4   3       11.86       15.17     27.89 o 
  -7   4   3       21.56       53.56     28.06 o 
  -6   4   3      172.51      191.94     36.26 o 
  -5   4   3        1.12       -7.86     11.57 o 
  -4   4   3      278.90      311.38     23.42 o 
  -3   4   3        0.00       -4.89      7.02 o 
  -2   4   3       33.82       15.74      7.70 o 
  -1   4   3      795.56      737.78     27.60 o 
   0   4   3      189.89      241.55     14.83 o 
   1   4   3     2432.61     2205.87     88.63 o 
   2   4   3     1051.82      975.48     45.87 o 
   3   4   3     1230.26     1194.01     59.57 o 
   4   4   3       52.43       39.53     14.42 o 
   5   4   3        2.26        9.27     18.08 o 
   6   4   3      100.99       91.71     26.57 o 
   7   4   3       22.55       21.60     23.44 o 
   8   4   3       31.38       45.18     36.89 o 
  -8   5   3        0.24       18.67     30.02 o 
  -7   5   3       10.30       22.06     26.67 o 
  -6   5   3       22.98       29.06     22.22 o 
  -5   5   3       12.75        5.45     12.90 o 
  -4   5   3        1.23        5.85      9.99 o 
  -3   5   3     1619.68     1659.96     51.68 o 
  -2   5   3      786.88      743.01     26.72 o 
  -1   5   3      620.27      614.38     26.04 o 
   0   5   3     2321.21     2476.82     78.30 o 
   1   5   3      797.53      668.45     30.88 o 
   2   5   3     1278.45     1260.21     45.97 o 
   3   5   3     7155.14     7532.45    252.58 o 
   4   5   3        2.37       -1.91     14.67 o 
   5   5   3       15.30       -5.11     15.99 o 
   6   5   3        0.76        7.34     17.47 o 
   7   5   3       41.80       28.96     24.26 o 
   8   5   3        6.88       25.71     33.78 o 
  -8   6   3       23.63       35.66     31.85 o 
  -7   6   3        1.48       21.78     28.18 o 
  -6   6   3      903.09      874.79     77.30 o 
  -5   6   3      125.32      120.97     19.08 o 
  -4   6   3      300.86      297.45     21.22 o 
  -3   6   3     3320.63     3307.95     91.56 o 
  -2   6   3      100.77       99.31     10.16 o 
  -1   6   3     1038.74     1061.82     39.51 o 
   0   6   3       84.77       98.42     12.03 o 
   1   6   3      861.70      877.83     29.78 o 
   2   6   3     1438.11     1278.08     48.39 o 
   3   6   3      204.48      184.92     24.39 o 
   4   6   3      141.61      161.80     26.07 o 
   5   6   3       31.39       23.88     16.09 o 
   6   6   3      108.10      110.81     29.12 o 
   7   6   3        7.36      -21.67     20.01 o 
   8   6   3        1.63      -32.35     40.49 o 
  -8   7   3       76.63       66.93     38.79 o 
  -7   7   3       35.76       15.27     35.16 o 
  -6   7   3        0.01        1.06     14.50 o 
  -5   7   3      407.54      393.42     30.92 o 
  -4   7   3     2089.31     2166.62     68.08 o 
  -3   7   3     1356.97     1318.45     44.68 o 
  -2   7   3      577.81      658.00     36.01 o 
  -1   7   3     2383.51     2259.53     73.30 o 
   0   7   3      210.53      265.85     19.54 o 
   1   7   3     2854.69     2949.84    111.83 o 
   2   7   3      136.17      161.64     15.49 o 
   3   7   3      324.91      327.03     36.31 o 
   4   7   3      327.46      333.82     39.50 o 
   5   7   3      442.96      516.00     45.69 o 
   6   7   3       30.37       16.46     22.03 o 
   7   7   3       13.36      -18.17     22.53 o 
   8   7   3       41.07       49.98     39.50 o 
  -8   8   3       19.37       29.71     36.76 o 
  -7   8   3       91.03       90.19     38.89 o 
  -6   8   3      162.67      169.62     32.61 o 
  -5   8   3       87.81       93.52     17.24 o 
  -4   8   3      735.66      705.30     33.44 o 
  -3   8   3       37.74       36.91     11.04 o 
  -2   8   3      487.32      539.91     43.87 o 
  -1   8   3      894.23      938.25     56.20 o 
   0   8   3    15512.00    16160.16    441.58 o 
   1   8   3     4529.79     4490.17    117.18 o 
   2   8   3        0.41       -9.70      7.68 o 
   3   8   3      576.80      564.42     44.16 o 
   4   8   3        8.93       15.64     13.26 o 
   5   8   3      586.23      580.54     39.26 o 
   6   8   3        5.72       22.25     21.78 o 
   7   8   3       29.07       36.68     27.68 o 
  -8   9   3        7.82       63.40     35.31 o 
  -7   9   3        0.14       -0.11     24.83 o 
  -6   9   3      117.69      143.89     28.40 o 
  -5   9   3      540.87      558.33     43.17 o 
  -4   9   3      197.97      281.64     39.38 o 
  -3   9   3     1459.15     1347.89    116.90 o 
  -2   9   3      868.95      867.07     40.13 o 
  -1   9   3      872.07     1062.14     44.63 o 
   0   9   3       30.71        7.21     13.69 o 
   1   9   3      512.37      526.17     24.04 o 
   2   9   3     1243.53     1338.24     52.37 o 
   3   9   3      943.75      993.63     75.12 o 
   4   9   3       20.34       19.34     13.52 o 
   5   9   3      315.19      363.38     44.97 o 
   6   9   3        9.01       23.65     22.82 o 
   7   9   3      126.04      118.99     34.46 o 
  -7  10   3       18.50       -4.61     27.31 o 
  -6  10   3       56.78       51.14     23.62 o 
  -5  10   3        2.63       11.09     14.97 o 
  -4  10   3      251.46      309.52     28.08 o 
  -3  10   3      876.25     1010.13     65.41 o 
  -2  10   3       98.47      115.02     17.63 o 
  -1  10   3      436.20      493.90     52.62 o 
   0  10   3     3772.31     3878.26    121.21 o 
   1  10   3       23.79       24.55      9.65 o 
   2  10   3      244.98      213.54     29.23 o 
   3  10   3     1170.00     1188.31     57.54 o 
   4  10   3      125.20      105.71     33.35 o 
   5  10   3       12.49       36.74     23.23 o 
   6  10   3       13.35        5.16     22.93 o 
   7  10   3       36.00       26.64     33.01 o 
  -7  11   3       14.17       25.57     50.07 o 
  -6  11   3      237.32      281.34     37.78 o 
  -5  11   3     1596.47     1642.41     71.44 o 
  -4  11   3      333.82      364.14     31.21 o 
  -3  11   3     1395.48     1424.51     59.92 o 
  -2  11   3      698.73      728.75     53.40 o 
  -1  11   3      189.39      219.47     24.75 o 
   0  11   3        0.02        2.67     11.38 o 
   1  11   3      500.29      544.12     31.62 o 
   2  11   3      367.02      371.69     29.69 o 
   3  11   3     1650.99     1738.17    107.24 o 
   4  11   3        0.12      -10.32     16.79 o 
   5  11   3      356.40      381.71     44.91 o 
   6  11   3       38.33       40.57     26.22 o 
   7  11   3        1.93       22.24     35.19 o 
  -7  12   3        2.42       27.70     46.88 o 
  -6  12   3       24.52       19.58     22.39 o 
  -5  12   3       84.79       71.74     21.19 o 
  -4  12   3     1780.69     1865.29     76.20 o 
  -3  12   3      808.79      805.51     44.78 o 
  -2  12   3       15.74        9.75     12.87 o 
  -1  12   3      104.71       79.50     35.07 o 
   0  12   3     2022.92     2031.95     75.58 o 
   1  12   3      281.95      212.77     48.57 o 
   2  12   3      664.30      518.92     65.03 o 
   3  12   3      434.63      383.31     79.04 o 
   4  12   3        4.15       -3.27     19.08 o 
   5  12   3        7.46       30.44     22.33 o 
   6  12   3       63.86       76.97     30.28 o 
  -7  13   3        0.19      -26.64     43.68 o 
  -6  13   3       13.10        3.86     29.43 o 
  -5  13   3        5.66       -2.25     17.34 o 
  -4  13   3     1380.38     1453.50    103.92 o 
  -3  13   3      153.52      134.24     23.32 o 
  -2  13   3      403.65      381.89     46.40 o 
  -1  13   3      310.48      264.19     39.41 o 
   0  13   3       78.11       13.04     21.81 o 
   1  13   3       97.54       74.46     28.19 o 
   2  13   3      992.52      897.49     96.51 o 
   3  13   3      369.74      327.63     49.58 o 
   4  13   3      489.86      425.26     83.13 o 
   5  13   3        3.09      -21.96     20.95 o 
   6  13   3       24.52       30.11     30.45 o 
  -6  14   3       66.89       42.28     36.86 o 
  -5  14   3      109.68      141.33     37.01 o 
  -4  14   3      301.37      346.19     34.33 o 
  -3  14   3        8.03        7.11     23.37 o 
  -2  14   3       11.54      -17.64     18.45 o 
  -1  14   3       27.95       11.45     20.62 o 
   0  14   3      590.35      606.44    134.31 o 
   1  14   3       97.72       78.39     38.36 o 
   2  14   3      459.92      531.40     64.81 o 
   3  14   3      463.54      535.10     66.20 o 
   4  14   3       35.95       28.43     30.64 o 
   5  14   3       57.52       84.63     38.36 o 
   6  14   3        0.23        6.64     44.75 o 
  -6  15   3       10.13       -7.83     33.21 o 
  -5  15   3       14.60       42.62     53.27 o 
  -4  15   3        1.32       18.11     28.63 o 
  -3  15   3      646.96      759.37     59.86 o 
  -2  15   3      130.78      122.86     36.74 o 
  -1  15   3       32.19       -0.44     23.48 o 
   0  15   3      835.12      706.67    107.15 o 
   1  15   3      190.33      235.29     45.89 o 
   2  15   3        0.15       24.70     24.07 o 
   3  15   3       83.19      140.91     65.53 o 
   4  15   3      245.74      153.10     45.82 o 
   5  15   3        6.65       28.08     34.54 o 
  -4  16   3       88.54       66.71     35.73 o 
  -3  16   3      586.93      614.91    110.32 o 
  -2  16   3      145.50      120.95     33.69 o 
  -1  16   3        1.45       12.75     22.61 o 
   0  16   3      324.11      339.45     56.14 o 
   1  16   3      910.23      867.58     85.51 o 
   2  16   3        7.62       32.23     30.50 o 
   3  16   3       37.56        6.84     29.00 o 
   4  16   3      173.94      130.62     43.77 o 
   5  16   3       27.46       15.02     38.40 o 
  -5  17   3        4.81        8.52     53.27 o 
  -4  17   3        2.45        5.09     33.01 o 
  -3  17   3       63.86       58.88     36.89 o 
  -2  17   3       10.47       19.03     27.31 o 
  -1  17   3       22.28       30.40     31.85 o 
   0  17   3       37.71       11.47     29.12 o 
   1  17   3       67.49       90.66     39.59 o 
   2  17   3       26.24        7.17     30.86 o 
   3  17   3       59.16       75.22     67.12 o 
   4  17   3       46.54       32.88     37.47 o 
  -4  18   3       53.14       25.57     39.18 o 
  -3  18   3       45.01       -5.33     34.66 o 
  -2  18   3        0.03       17.11     34.63 o 
  -1  18   3        0.01       18.21     31.99 o 
   0  18   3       14.66       21.75     32.77 o 
   1  18   3       44.24       15.00     83.64 o 
   2  18   3      102.88       62.41     35.80 o 
   3  18   3       87.33        6.39     35.41 o 
   4  18   3       57.32       32.04     40.60 o 
  -3  19   3       15.45        9.72     37.29 o 
  -2  19   3       50.57       85.29     44.28 o 
  -1  19   3        4.62      -46.89     34.63 o 
   0  19   3       33.78       56.87     35.32 o 
   1  19   3        2.10       20.91     34.88 o 
   2  19   3      177.67      183.68     55.69 o 
   3  19   3        2.76        1.69     38.33 o 
  -2  20   3        5.13       22.02     40.80 o 
  -1  20   3       60.43       -5.82     33.88 o 
   0  20   3       66.41       38.66     39.55 o 
   1  20   3       38.45       18.83     40.30 o 
   2  20   3        0.02       45.65     42.63 o 
  -8   0   4        6.63       20.24     42.62 o 
  -7   0   4      149.65      177.95     57.54 o 
  -6   0   4       96.61       13.85     33.03 o 
  -5   0   4      184.94      151.40     28.19 o 
  -4   0   4      143.00      176.78     33.03 o 
  -3   0   4       10.04       19.14     12.25 o 
  -2   0   4     2910.00     2832.30    113.27 o 
   0   0   4     2525.42     2515.25    144.34 o 
   1   0   4        4.85       59.66     15.98 o 
   2   0   4       80.03       54.34     21.31 o 
   3   0   4     2830.60     2859.82    186.16 o 
   4   0   4      884.63      964.14     90.65 o 
   5   0   4      670.49      562.91     77.83 o 
   6   0   4      666.25      514.67     59.17 o 
   7   0   4      142.91      144.53    107.09 o 
   8   0   4      170.18      183.27     69.26 o 
  -8   1   4      134.23      157.91     77.25 o 
  -7   1   4        0.01      -22.75     21.46 o 
  -6   1   4     2797.82     2379.08    275.03 o 
  -5   1   4      554.47      561.51     34.47 o 
  -4   1   4      157.31      126.12     23.84 o 
  -3   1   4       83.06       77.50      9.93 o 
  -2   1   4     3023.73     2869.06     81.62 o 
  -1   1   4      721.23      768.17     24.60 o 
   0   1   4     3656.89     3579.45    143.37 o 
   1   1   4     6470.65     5816.87    232.55 o 
   2   1   4    14754.67    14580.41    566.68 o 
   3   1   4     4910.09     4781.24    204.12 o 
   4   1   4     1667.39     1750.12     95.43 o 
   5   1   4      577.31      569.54     54.26 o 
   6   1   4     1472.54     1629.09    114.55 o 
   7   1   4        0.17      -15.26     21.27 o 
   8   1   4      276.67      226.77     53.87 o 
  -8   2   4        8.24       -5.58     28.24 o 
  -7   2   4       38.80       46.22     29.12 o 
  -6   2   4       15.57        9.85     21.50 o 
  -5   2   4      412.30      435.02     34.92 o 
  -4   2   4      418.90      411.25     26.16 o 
  -3   2   4     1439.56     1511.64     50.58 o 
  -2   2   4      879.56     1049.72     34.88 o 
  -1   2   4      968.71      955.18     30.84 o 
   0   2   4    10269.85     9613.68    259.39 o 
   1   2   4     1031.19      943.78     43.91 o 
   2   2   4     3054.44     3011.64    109.30 o 
   3   2   4     5062.40     4919.77    210.58 o 
   4   2   4      639.58      722.44    172.19 o 
   5   2   4        0.36      -14.61     14.70 o 
   6   2   4       10.82      -10.96     18.66 o 
   7   2   4      102.45      119.00     28.77 o 
   8   2   4        5.48       20.88     35.03 o 
  -8   3   4       40.50       35.36     32.77 o 
  -7   3   4       20.03        6.97     24.27 o 
  -6   3   4     1302.45     1339.05    188.79 o 
  -5   3   4     1091.81     1113.45     48.28 o 
  -4   3   4       62.77       85.19     13.58 o 
  -3   3   4      173.72      145.09     14.35 o 
  -2   3   4     5301.00     5143.62    202.85 o 
  -1   3   4     3031.43     2777.19     80.54 o 
   0   3   4     3370.29     3113.00     90.32 o 
   1   3   4      151.73      167.14     16.88 o 
   2   3   4     1406.27     1335.75     86.52 o 
   3   3   4      212.69      198.26     31.89 o 
   4   3   4      380.21      405.13     43.29 o 
   5   3   4      447.93      415.09     44.83 o 
   6   3   4       18.88       35.60     20.62 o 
   7   3   4       13.98       -2.27     28.30 o 
   8   3   4      135.23       76.93     37.58 o 
  -8   4   4       18.17       52.74     34.22 o 
  -7   4   4       54.15       23.04     27.09 o 
  -6   4   4      311.66      331.38     45.59 o 
  -5   4   4      285.87      297.45     31.66 o 
  -4   4   4        1.56       -2.93      9.16 o 
  -3   4   4     3869.41     3860.38    114.49 o 
  -2   4   4      959.31      898.39     29.40 o 
  -1   4   4     1580.43     1627.78     51.83 o 
   0   4   4     2944.49     2506.89     75.94 o 
   1   4   4        3.07        6.69      7.45 o 
   2   4   4     2043.63     1983.69     98.63 o 
   3   4   4      639.80      801.24     68.78 o 
   4   4   4      158.25      160.96     25.55 o 
   5   4   4       83.51      114.37     25.95 o 
   6   4   4        6.75        1.98     29.42 o 
   7   4   4        2.47        2.84     19.59 o 
   8   4   4        6.04       39.94     36.53 o 
  -8   5   4       32.31       51.91     37.31 o 
  -7   5   4      230.66      266.07    109.22 o 
  -6   5   4      325.35      333.81     67.14 o 
  -5   5   4        2.15       -0.07     11.13 o 
  -4   5   4      165.12      152.62     30.61 o 
  -3   5   4       24.97       27.66      8.17 o 
  -2   5   4      269.08      274.98     14.74 o 
  -1   5   4     4836.82     4756.22    155.56 o 
   0   5   4      596.27      522.42     30.95 o 
   1   5   4      202.49      212.07     15.52 o 
   2   5   4      131.76      134.19     20.87 o 
   3   5   4     3109.87     3179.62    120.92 o 
   4   5   4      534.76      606.89     44.85 o 
   5   5   4       64.84       87.66     30.32 o 
   6   5   4       42.98       51.38     25.54 o 
   7   5   4        3.52        7.97     22.49 o 
   8   5   4        3.80        8.67     31.69 o 
  -8   6   4       90.14       88.91     38.98 o 
  -7   6   4        9.56      -17.58     23.35 o 
  -6   6   4      185.98      172.24     37.30 o 
  -5   6   4       48.00       25.78     17.53 o 
  -4   6   4        1.78       -2.58      8.00 o 
  -3   6   4     2641.01     2774.52     78.51 o 
  -2   6   4      958.31      986.90     38.75 o 
  -1   6   4       36.70       33.47      9.84 o 
   0   6   4      101.64      131.10     20.62 o 
   1   6   4      808.99      793.06     34.65 o 
   2   6   4        0.95        2.43      6.71 o 
   3   6   4      956.32      987.18     53.94 o 
   4   6   4        6.00       32.89     16.67 o 
   5   6   4       25.26       19.77     21.96 o 
   6   6   4       18.98        0.42     19.41 o 
   7   6   4       20.06       28.81     24.78 o 
   8   6   4        8.11      -31.40     30.93 o 
  -8   7   4       17.39       39.42     51.14 o 
  -7   7   4        4.71       19.12     19.95 o 
  -6   7   4      514.98      541.45     44.74 o 
  -5   7   4       17.06       12.29     11.80 o 
  -4   7   4      133.28      179.15     17.52 o 
  -3   7   4       71.99       58.04     10.23 o 
  -2   7   4     1024.36     1017.88     40.95 o 
  -1   7   4       94.43      106.35     17.01 o 
   0   7   4     1315.13     1195.48     45.68 o 
   1   7   4      252.85      262.18     20.46 o 
   2   7   4     1456.27     1438.51     52.33 o 
   3   7   4      416.69      423.45     27.13 o 
   4   7   4     1107.43     1263.04     68.05 o 
   5   7   4      185.40      170.77     30.16 o 
   6   7   4       15.47       30.07     23.44 o 
   7   7   4       49.07       47.08     33.47 o 
  -8   8   4       11.58       26.77     32.76 o 
  -7   8   4       82.19       90.71     42.09 o 
  -6   8   4      128.19      211.99     39.18 o 
  -5   8   4      172.08      173.33     20.65 o 
  -4   8   4      110.89      108.47     16.49 o 
  -3   8   4        4.20        3.94      7.97 o 
  -2   8   4     7111.94     7462.67    213.93 o 
  -1   8   4      213.99      205.77     18.45 o 
   0   8   4     2615.17     2641.68     89.43 o 
   1   8   4       66.09       82.78     10.55 o 
   2   8   4     1208.17     1191.55     47.08 o 
   3   8   4     1311.74     1256.57     51.59 o 
   4   8   4        6.07       -2.64     11.72 o 
   5   8   4      156.26      186.62     31.90 o 
   6   8   4       53.69       73.16     26.78 o 
   7   8   4        9.87       27.12     32.01 o 
  -8   9   4       29.82       15.26     37.82 o 
  -7   9   4       10.17        3.55     23.72 o 
  -6   9   4      581.86      600.83     89.00 o 
  -5   9   4     1155.33     1207.12     56.70 o 
  -4   9   4      179.27      158.17     20.59 o 
  -3   9   4      573.39      634.10     35.33 o 
  -2   9   4     1305.97     1360.19     53.37 o 
  -1   9   4     1171.93     1114.95     65.76 o 
   0   9   4      458.04      538.40     30.46 o 
   1   9   4       95.05      115.98     12.70 o 
   2   9   4     2424.25     2495.78     83.53 o 
   3   9   4       24.51       20.44     11.35 o 
   4   9   4      179.70      187.73     31.19 o 
   5   9   4      137.35      145.48     29.99 o 
   6   9   4      221.72      256.05     34.34 o 
   7   9   4        6.12       24.91     33.80 o 
  -7  10   4        1.02       12.48     27.12 o 
  -6  10   4      276.36      394.07     50.36 o 
  -5  10   4       26.90       39.89     16.49 o 
  -4  10   4      372.00      395.81     31.20 o 
  -3  10   4     4224.32     4061.89    129.19 o 
  -2  10   4      515.42      548.61     47.70 o 
  -1  10   4     3727.43     3605.03    115.05 o 
   0  10   4      596.40      616.15     34.49 o 
   1  10   4      182.15      222.54     22.29 o 
   2  10   4      267.34      312.84     43.24 o 
   3  10   4     1061.72     1025.54     58.98 o 
   4  10   4      719.63      774.98     54.99 o 
   5  10   4       52.94       53.84     24.36 o 
   6  10   4      109.27      111.68     52.28 o 
   7  10   4       21.31      -13.90     31.53 o 
  -7  11   4       23.07        9.89     28.13 o 
  -6  11   4       13.43       15.52     24.06 o 
  -5  11   4        6.17       13.54     16.13 o 
  -4  11   4      533.08      593.68     47.54 o 
  -3  11   4      435.08      487.78     33.47 o 
  -2  11   4       30.25       24.81     13.49 o 
  -1  11   4       24.06        9.28     13.04 o 
   0  11   4       11.87       -5.55     17.14 o 
   1  11   4       56.14       45.45     19.84 o 
   2  11   4       59.78       64.80     17.19 o 
   3  11   4      113.51       70.02     22.17 o 
   4  11   4       29.85       22.07     18.68 o 
   5  11   4        9.54       15.83     21.48 o 
   6  11   4        3.86       32.59     24.66 o 
   7  11   4        0.72        7.42     34.27 o 
  -7  12   4       61.92       52.21     50.08 o 
  -6  12   4       24.89       21.12     25.16 o 
  -5  12   4        0.03       -0.89     17.82 o 
  -4  12   4      235.86      250.29     28.80 o 
  -3  12   4     5723.19     5782.50    178.83 o 
  -2  12   4     2349.01     2361.11     85.87 o 
  -1  12   4      549.15      576.16     38.62 o 
   0  12   4      773.20      708.56     45.26 o 
   1  12   4      567.77      666.61     45.31 o 
   2  12   4       26.69        2.80     18.94 o 
   3  12   4        7.15       -6.65     15.62 o 
   4  12   4      165.20      131.33     28.77 o 
   5  12   4        0.39       13.34     22.51 o 
   6  12   4       30.58       36.14     28.03 o 
  -7  13   4       82.42       39.42     50.08 o 
  -6  13   4       10.73      -13.85     39.42 o 
  -5  13   4       34.82       20.20     21.59 o 
  -4  13   4       40.38       54.05     20.02 o 
  -3  13   4      698.79      649.63     41.14 o 
  -2  13   4      170.72      148.75     27.38 o 
  -1  13   4      182.42      154.01     23.42 o 
   0  13   4      697.07      824.32     72.74 o 
   1  13   4       12.76       -4.77     18.79 o 
   2  13   4     1964.66     1626.61    109.43 o 
   3  13   4      338.66      292.38     65.01 o 
   4  13   4       26.23       74.67     90.03 o 
   5  13   4      166.09      308.70     56.79 o 
   6  13   4        3.30       18.19     28.38 o 
  -6  14   4      155.31      215.24     67.13 o 
  -5  14   4        9.89       -5.38     22.36 o 
  -4  14   4       11.26       15.75     18.93 o 
  -3  14   4      695.48      749.61     46.28 o 
  -2  14   4     1983.87     2095.48    102.16 o 
  -1  14   4      139.34      123.78     32.36 o 
   0  14   4      277.83      278.60     47.74 o 
   1  14   4      572.88      698.66    108.73 o 
   2  14   4        6.39       -1.62     50.07 o 
   3  14   4      129.36       54.46     42.09 o 
   4  14   4        1.85        6.31     28.24 o 
   5  14   4       33.80       64.69     34.29 o 
   6  14   4      111.09      190.11     51.28 o 
  -6  15   4        3.58       -1.07     41.55 o 
  -5  15   4      101.65       92.98     37.81 o 
  -4  15   4       96.31       52.03     26.52 o 
  -3  15   4        5.05       12.88     23.51 o 
  -2  15   4        0.15      -15.21     22.95 o 
  -1  15   4      190.51      199.99     36.68 o 
   0  15   4      118.77      110.18     44.22 o 
   1  15   4       23.30        3.71     26.10 o 
   2  15   4        6.39       19.71     27.12 o 
   3  15   4      124.46       62.18     76.18 o 
   4  15   4       23.67       19.67     30.64 o 
   5  15   4      192.51      112.44     43.28 o 
  -5  16   4      193.49      164.10     72.46 o 
  -4  16   4        1.01       12.00     33.12 o 
  -3  16   4       16.21       44.34     26.64 o 
  -2  16   4      251.93      257.15     41.20 o 
  -1  16   4      159.60      171.79     37.62 o 
   0  16   4       54.59       49.98     31.98 o 
   1  16   4      256.66      349.62     95.91 o 
   2  16   4       48.73       17.62     29.27 o 
   3  16   4       36.30       59.13     35.79 o 
   4  16   4        0.16       47.93     36.14 o 
   5  16   4        0.11       53.97     41.25 o 
  -5  17   4        7.80       63.93     63.93 o 
  -4  17   4       84.08      102.23     46.29 o 
  -3  17   4       32.51       41.08     36.55 o 
  -2  17   4      145.49      196.69     50.38 o 
  -1  17   4       51.94       85.42     31.92 o 
   0  17   4       22.55       -1.07     29.69 o 
   1  17   4        0.33        8.26     30.11 o 
   2  17   4        3.01        8.58     32.76 o 
   3  17   4      109.66      155.65    114.54 o 
   4  17   4        4.24       -0.05     34.63 o 
  -4  18   4       23.78       30.69     50.61 o 
  -3  18   4       12.33       -6.95     34.26 o 
  -2  18   4       39.50      107.96     41.56 o 
  -1  18   4        1.08       11.19     31.64 o 
   0  18   4       27.43       -7.33     30.17 o 
   1  18   4       10.01       43.70     37.31 o 
   2  18   4       42.14       46.27     38.36 o 
   3  18   4        9.91       -7.46     52.74 o 
   4  18   4       35.94       26.05     42.44 o 
  -3  19   4       11.23      -14.38     39.18 o 
  -2  19   4        0.32       -3.07     32.45 o 
  -1  19   4       49.91       65.35     43.52 o 
   0  19   4       12.32       33.83     51.14 o 
   1  19   4       23.77       14.96     37.59 o 
   2  19   4      184.01      107.75     47.84 o 
   3  19   4        5.45       15.75     41.25 o 
  -2  20   4        6.61      -15.45     35.95 o 
  -1  20   4       20.84        8.96     36.89 o 
   0  20   4        0.69        5.24     36.34 o 
   1  20   4        2.27       26.31     41.69 o 
   2  20   4        6.65       23.24     43.84 o 
  -8   1   5       41.39       44.02     31.96 o 
  -7   1   5       96.76       35.33     28.51 o 
  -6   1   5      622.52      539.26     57.27 o 
  -5   1   5        5.75       -0.80     11.22 o 
  -4   1   5      104.30      105.71     13.00 o 
  -3   1   5     1407.23     1526.15     49.66 o 
  -2   1   5     1181.50     1174.50     43.79 o 
  -1   1   5     8468.74     7742.69    208.53 o 
   0   1   5      515.03      457.37     22.52 o 
   1   1   5       58.94       81.43     15.32 o 
   2   1   5     1117.66     1030.45     58.13 o 
   3   1   5      250.51      267.44     31.97 o 
   4   1   5        8.46      -14.45     16.08 o 
   5   1   5        0.83      -26.85     17.90 o 
   6   1   5      120.87      153.77     32.27 o 
   7   1   5       42.67       -0.77     22.14 o 
   8   1   5       26.10       47.83     33.28 o 
  -8   2   5       17.88       36.96     43.68 o 
  -7   2   5       98.80      102.40     34.63 o 
  -6   2   5       15.38       24.94     23.97 o 
  -5   2   5      623.56      683.41     41.85 o 
  -4   2   5     4684.70     4687.45    137.91 o 
  -3   2   5        0.08       12.61      6.36 o 
  -2   2   5     1082.22     1185.93     37.91 o 
  -1   2   5     4968.35     4670.70    129.22 o 
   0   2   5    20708.86    19909.15    531.36 o 
   1   2   5     5263.65     4754.32    156.82 o 
   2   2   5      259.71      233.02     28.26 o 
   3   2   5     1491.16     1407.19     96.09 o 
   4   2   5     1474.14     1628.16     92.78 o 
   5   2   5       47.73       19.18     21.78 o 
   6   2   5      180.80      242.63     39.86 o 
   7   2   5       25.00       15.30     23.72 o 
   8   2   5      134.93      166.40     86.84 o 
  -8   3   5        2.16       31.09     31.61 o 
  -7   3   5        6.48       35.76     27.75 o 
  -6   3   5        7.73      -22.70     19.41 o 
  -5   3   5      554.24      517.89     59.60 o 
  -4   3   5      283.28      300.25     21.03 o 
  -3   3   5      553.16      572.67     25.74 o 
  -2   3   5      349.99      344.55     15.45 o 
  -1   3   5      136.21      148.55     10.90 o 
   0   3   5    12191.58    11630.27    314.99 o 
   1   3   5      812.13      809.79     37.80 o 
   2   3   5     4566.45     4444.70    191.70 o 
   3   3   5     2245.86     2306.21    160.83 o 
   4   3   5      148.51      180.93     32.16 o 
   5   3   5        0.54        8.88     17.40 o 
   6   3   5      170.46      150.45     35.87 o 
   7   3   5       14.97       15.64     26.91 o 
   8   3   5       36.80       33.70     34.47 o 
  -8   4   5      184.24      184.21    104.42 o 
  -7   4   5       11.78       17.50     26.34 o 
  -6   4   5      481.05      446.81    162.54 o 
  -5   4   5      855.71      924.25     51.77 o 
  -4   4   5        4.20        2.27      8.99 o 
  -3   4   5     6252.02     6631.55    167.49 o 
  -2   4   5      600.92      543.79     20.86 o 
  -1   4   5      217.96      228.21     22.62 o 
   0   4   5       75.88      117.49     12.20 o 
   1   4   5       48.31       39.29     13.78 o 
   2   4   5      140.60      136.72     25.17 o 
   3   4   5        1.28       -2.77     14.93 o 
   4   4   5        2.07      -20.28     13.52 o 
   5   4   5        5.83       -8.04     16.84 o 
   6   4   5       43.25       22.54     22.24 o 
   7   4   5        0.01        2.41     25.08 o 
   8   4   5       29.87       -1.81     33.47 o 
  -8   5   5        0.15        0.54     31.26 o 
  -7   5   5       10.15       21.41     28.65 o 
  -6   5   5      190.80      167.62     36.26 o 
  -5   5   5        0.30      -17.23     13.45 o 
  -4   5   5       86.96       81.55     17.37 o 
  -3   5   5      323.45      355.88     19.39 o 
  -2   5   5      938.72      996.42     37.46 o 
  -1   5   5      548.43      560.99     26.94 o 
   0   5   5     1171.09     1069.16     61.76 o 
   1   5   5        2.43       -4.00      8.18 o 
   2   5   5       62.74       64.08     21.50 o 
   3   5   5     1152.79     1104.67     58.18 o 
   4   5   5       58.20       55.12     16.08 o 
   5   5   5       35.20       16.67     19.38 o 
   6   5   5       46.18       31.36     23.41 o 
   7   5   5       41.08       15.85     25.90 o 
   8   5   5        2.91       30.61     55.93 o 
  -8   6   5        0.28        2.91     29.18 o 
  -7   6   5       59.74       13.00     44.22 o 
  -6   6   5      480.02      566.82     57.56 o 
  -5   6   5     2425.26     2378.29    133.83 o 
  -4   6   5       16.78        8.74      8.64 o 
  -3   6   5       67.53       62.26     10.24 o 
  -2   6   5      397.23      391.87     22.73 o 
  -1   6   5      290.32      281.65     18.51 o 
   0   6   5        0.51        6.36      8.42 o 
   1   6   5        2.00       -1.47      6.67 o 
   2   6   5      681.19      725.87     54.95 o 
   3   6   5      121.50      135.58     22.20 o 
   4   6   5       49.29       73.35     20.58 o 
   5   6   5      430.91      536.61     52.89 o 
   6   6   5      170.64      222.66     37.07 o 
   7   6   5       71.48       62.32     31.26 o 
   8   6   5       34.98      -31.35     32.45 o 
  -8   7   5       69.29       83.87     36.14 o 
  -7   7   5       82.07       62.03     38.12 o 
  -6   7   5       33.52       44.32     19.70 o 
  -5   7   5      335.11      378.54     33.74 o 
  -4   7   5      345.14      330.66     35.62 o 
  -3   7   5      442.79      400.23     21.67 o 
  -2   7   5      506.02      490.45     30.47 o 
  -1   7   5      961.97      891.78     50.05 o 
   0   7   5     3777.17     3696.98    113.21 o 
   1   7   5      228.53      240.44     17.86 o 
   2   7   5     2060.38     2126.67     79.46 o 
   3   7   5      866.04      886.98     48.95 o 
   4   7   5      210.88      220.32     31.22 o 
   5   7   5       32.20       28.54     17.05 o 
   6   7   5       24.73       -8.49     20.22 o 
   7   7   5       46.16       66.07     32.89 o 
  -8   8   5       42.65       14.11     33.03 o 
  -7   8   5       43.59       36.43     26.57 o 
  -6   8   5      208.46      271.97     43.09 o 
  -5   8   5       24.63       23.04     16.93 o 
  -4   8   5      749.77      759.68     34.42 o 
  -3   8   5      156.35      189.88     16.08 o 
  -2   8   5      426.85      426.83     26.41 o 
  -1   8   5     1213.54     1354.55     51.19 o 
   0   8   5       70.15       44.23     15.38 o 
   1   8   5       57.09       70.24     10.78 o 
   2   8   5       90.64      138.58     18.47 o 
   3   8   5      539.88      509.79     30.31 o 
   4   8   5     1578.96     1634.20     82.87 o 
   5   8   5      320.56      304.20     81.52 o 
   6   8   5        9.48       -9.16     21.25 o 
   7   8   5        9.47        0.95     29.00 o 
  -8   9   5       42.31       41.04     31.20 o 
  -7   9   5        6.93      -27.56     22.75 o 
  -6   9   5      154.95      155.17     34.74 o 
  -5   9   5        0.29       16.91     16.52 o 
  -4   9   5       16.85       26.21     13.32 o 
  -3   9   5      406.41      420.50     38.00 o 
  -2   9   5     1332.48     1318.88     52.79 o 
  -1   9   5     1667.75     1685.44     88.04 o 
   0   9   5        0.82        6.12     10.26 o 
   1   9   5      639.54      585.61     25.94 o 
   2   9   5      107.59      108.55     15.12 o 
   3   9   5      271.72      254.56     41.66 o 
   4   9   5      170.88      144.46     27.59 o 
   5   9   5       15.91       47.57     23.49 o 
   6   9   5       53.80      118.27     27.40 o 
   7   9   5        4.77       24.83     34.56 o 
  -7  10   5       20.28       28.60     27.65 o 
  -6  10   5       72.37       77.94     28.77 o 
  -5  10   5       10.79       26.99     17.94 o 
  -4  10   5      629.02      682.43     40.28 o 
  -3  10   5      481.82      489.33     32.78 o 
  -2  10   5      603.18      534.71     32.41 o 
  -1  10   5       26.85       33.60     17.99 o 
   0  10   5       92.80      110.25     17.86 o 
   1  10   5      848.08      914.94     34.92 o 
   2  10   5      125.79      102.78     19.89 o 
   3  10   5       28.16       17.08     26.86 o 
   4  10   5     1029.96     1034.61     65.01 o 
   5  10   5      165.83      149.05     31.06 o 
   6  10   5        0.07       19.18     24.70 o 
   7  10   5        6.82       38.33     37.47 o 
  -7  11   5       51.01       85.17     36.23 o 
  -6  11   5      137.16      178.98     38.67 o 
  -5  11   5        9.85       -1.44     16.89 o 
  -4  11   5       33.21       42.00     15.92 o 
  -3  11   5       28.93       19.56     13.92 o 
  -2  11   5     2231.82     2259.38     81.83 o 
  -1  11   5     1933.55     2036.93     75.14 o 
   0  11   5       17.29       -0.93     12.91 o 
   1  11   5     1512.21     1606.34     95.41 o 
   2  11   5      178.78      161.03     23.33 o 
   3  11   5     1457.04     1457.28     91.75 o 
   4  11   5       11.55       47.94     22.09 o 
   5  11   5      136.03      128.21     30.10 o 
   6  11   5       20.52       37.06     27.19 o 
   7  11   5        6.12       10.70     37.01 o 
  -7  12   5       63.92       48.72     32.51 o 
  -6  12   5       31.04       14.38     26.37 o 
  -5  12   5      579.57      634.01     69.80 o 
  -4  12   5        8.91       30.18     16.20 o 
  -3  12   5      239.73      236.80     26.92 o 
  -2  12   5      428.90      369.85     33.08 o 
  -1  12   5     1054.73     1215.63     71.27 o 
   0  12   5      294.46      333.82     57.76 o 
   1  12   5      210.82      213.35     26.57 o 
   2  12   5      115.76       93.08     30.34 o 
   3  12   5      394.15      397.29    133.22 o 
   4  12   5      347.32      419.45     43.03 o 
   5  12   5       52.80       49.76     26.19 o 
   6  12   5       13.59       27.46     27.19 o 
  -7  13   5        5.67      -12.79     41.55 o 
  -6  13   5        6.49       -0.45     28.60 o 
  -5  13   5       57.66       60.28     27.77 o 
  -4  13   5      508.82      490.29     38.50 o 
  -3  13   5       39.93        8.65     20.76 o 
  -2  13   5      408.14      412.49     33.05 o 
  -1  13   5        2.73       -2.92     14.13 o 
   0  13   5     1929.79     2003.54     78.04 o 
   1  13   5      607.39      542.92     94.34 o 
   2  13   5      515.64      551.20     63.60 o 
   3  13   5       11.57        7.83     25.48 o 
   4  13   5      122.12      162.20     43.69 o 
   5  13   5       25.99       45.42     35.64 o 
   6  13   5       66.91       18.36     71.92 o 
  -6  14   5      307.31      302.64     73.53 o 
  -5  14   5      128.25      167.75     33.45 o 
  -4  14   5      353.31      392.01     36.42 o 
  -3  14   5      391.53      425.38     36.34 o 
  -2  14   5     1460.05     1479.42     66.93 o 
  -1  14   5      231.00      219.46     38.07 o 
   0  14   5        0.69       10.85     22.21 o 
   1  14   5        1.21       44.95     25.98 o 
   2  14   5      862.27      765.22     86.89 o 
   3  14   5       29.06       34.96     26.74 o 
   4  14   5       51.46       13.74     29.00 o 
   5  14   5        1.02      -11.32     32.71 o 
   6  14   5        9.77       16.09     39.59 o 
  -6  15   5        1.22      -47.94     31.96 o 
  -5  15   5        1.94      -10.69     29.18 o 
  -4  15   5        0.17       -2.85     20.10 o 
  -3  15   5       97.87       48.53     40.32 o 
  -2  15   5        3.17      -12.55     22.59 o 
  -1  15   5      262.26      177.35     37.20 o 
   0  15   5        6.36        4.97     23.65 o 
   1  15   5       97.57       88.40     34.98 o 
   2  15   5        3.21        2.68     23.03 o 
   3  15   5      268.04      227.93     46.87 o 
   4  15   5      125.30      131.54     41.57 o 
   5  15   5        0.00      -10.82     29.12 o 
  -5  16   5      132.30      205.64     74.59 o 
  -4  16   5        2.71       -5.78     36.52 o 
  -3  16   5      102.09       57.88     29.54 o 
  -2  16   5      123.94      110.76     33.71 o 
  -1  16   5      319.68      251.49     41.80 o 
   0  16   5       36.26       11.99     29.35 o 
   1  16   5       91.73       53.52     31.74 o 
   2  16   5      205.45      256.76     54.23 o 
   3  16   5       40.57       43.14     33.47 o 
   4  16   5      112.57      101.70     43.21 o 
   5  16   5       40.29       51.59     57.53 o 
  -5  17   5        1.56      -27.70     52.21 o 
  -4  17   5        0.34       19.40     37.01 o 
  -3  17   5        1.42       17.21     26.44 o 
  -2  17   5      162.55      127.03     37.23 o 
  -1  17   5       84.77       73.98     31.04 o 
   0  17   5      106.39       86.07     38.80 o 
   1  17   5        0.14      -24.22     27.84 o 
   2  17   5       18.99       16.17     30.55 o 
   3  17   5       24.85       38.27     37.65 o 
   4  17   5        0.29        1.34     34.56 o 
  -4  18   5       82.13      120.49     46.55 o 
  -3  18   5       43.02       68.76     50.08 o 
  -2  18   5        1.92       11.76     27.80 o 
  -1  18   5        0.09      -24.50     30.45 o 
   0  18   5       11.61       -3.36     31.26 o 
   1  18   5       12.74        1.07     31.64 o 
   2  18   5      142.04      133.72     45.21 o 
   3  18   5       23.25       14.38     38.42 o 
  -3  19   5       56.01       69.55     43.00 o 
  -2  19   5        4.11       48.33     40.66 o 
  -1  19   5       21.75       86.59     42.63 o 
   0  19   5       46.06       75.49     44.07 o 
   1  19   5        0.81        5.17     38.04 o 
   2  19   5        0.04       18.63     36.39 o 
   3  19   5       25.96       30.18     44.37 o 
  -2  20   5       25.77       19.87     40.64 o 
  -1  20   5        0.77        3.79     40.49 o 
   0  20   5        0.31       14.22     38.36 o 
   1  20   5       60.93       73.30     47.87 o 
  -9   0   6        1.01      -17.05     49.01 o 
  -8   0   6       22.33       40.49     46.88 o 
  -7   0   6       86.28       60.73     43.68 o 
  -6   0   6       37.01       98.02     42.62 o 
  -5   0   6       10.79        2.13     23.44 o 
  -4   0   6        2.50      -11.72     11.30 o 
  -3   0   6      546.97      483.26     44.79 o 
  -2   0   6      222.43      237.70     28.78 o 
  -1   0   6      628.22      723.49     45.50 o 
   0   0   6    20403.29    19462.65    729.61 o 
   1   0   6      466.78      440.50     44.80 o 
   2   0   6     2480.41     2492.11    163.71 o 
   3   0   6     3744.87     3158.95    207.74 o 
   4   0   6        0.70      -14.92     18.11 o 
   5   0   6      343.92      254.72     60.75 o 
   6   0   6     1201.82     1110.17    124.77 o 
   7   0   6       26.73        7.11     33.31 o 
   8   0   6        1.41       14.92     52.21 o 
  -9   1   6       26.29        1.54     34.81 o 
  -8   1   6       15.98       -2.43     27.00 o 
  -7   1   6        0.07        5.05     23.21 o 
  -6   1   6      118.81      109.75     30.89 o 
  -5   1   6     1972.45     2150.22    257.30 o 
  -4   1   6     1109.80     1125.78     41.84 o 
  -3   1   6        0.13       -5.52      5.23 o 
  -2   1   6     5075.48     4467.26    142.34 o 
  -1   1   6     5490.99     5162.90    126.30 o 
   0   1   6     4138.01     4006.60    100.48 o 
   1   1   6     2775.73     2601.90    104.44 o 
   2   1   6     2171.35     1993.32     96.41 o 
   3   1   6        3.44        2.13     13.79 o 
   4   1   6      486.92      546.76     50.67 o 
   5   1   6       21.07        9.12     21.09 o 
   6   1   6      191.35      182.43     51.15 o 
   7   1   6        3.04      -31.99     21.32 o 
   8   1   6       55.09       39.19     36.53 o 
  -8   2   6        0.07       21.98     30.50 o 
  -7   2   6       20.33       29.39     26.24 o 
  -6   2   6     1202.28     1115.98    134.39 o 
  -5   2   6       41.31       60.79     21.46 o 
  -4   2   6     1704.41     1614.19     55.46 o 
  -3   2   6      257.66      269.73     28.33 o 
  -2   2   6     1263.90     1097.36     32.45 o 
  -1   2   6      541.30      525.06     22.07 o 
   0   2   6      639.77      720.32     24.26 o 
   1   2   6       96.72      108.52     14.82 o 
   2   2   6       18.29       17.87     32.50 o 
   3   2   6        0.78      -17.89     13.39 o 
   4   2   6      683.84      618.65     93.83 o 
   5   2   6      458.88      455.81     52.69 o 
   6   2   6        0.02      -10.05     19.08 o 
   7   2   6       22.01      -30.46     25.53 o 
   8   2   6       88.92      134.24     83.11 o 
  -8   3   6       49.17       22.46     43.15 o 
  -7   3   6        9.29       34.71     38.89 o 
  -6   3   6      231.53      219.26     38.80 o 
  -5   3   6     1210.56     1347.96    222.95 o 
  -4   3   6        2.30       16.34      8.60 o 
  -3   3   6       50.33       43.68     10.00 o 
  -2   3   6      842.84      686.59     23.52 o 
  -1   3   6       14.36       23.27      8.00 o 
   0   3   6      482.15      467.45     22.36 o 
   1   3   6       63.93       51.38     14.62 o 
   2   3   6     2582.02     2391.84    191.50 o 
   3   3   6     2645.74     2729.38    191.90 o 
   4   3   6      252.24      285.65     40.36 o 
   5   3   6      797.13      900.58     82.63 o 
   6   3   6       13.41       30.48     22.75 o 
   7   3   6        6.24      -10.30     23.85 o 
   8   3   6       50.02       62.95     61.80 o 
  -8   4   6       18.63       44.72     39.42 o 
  -7   4   6       39.07       89.47     87.37 o 
  -6   4   6      703.35      747.00     91.68 o 
  -5   4   6        4.75       -5.54     12.95 o 
  -4   4   6       52.27       40.62     10.84 o 
  -3   4   6     6640.82     7229.39    181.01 o 
  -2   4   6      140.36      130.23     14.13 o 
  -1   4   6       80.00       88.21     10.44 o 
   0   4   6     2695.69     2554.25     78.91 o 
   1   4   6        2.32       10.42      9.50 o 
   2   4   6      124.41       93.02     23.45 o 
   3   4   6       23.59       36.59     21.23 o 
   4   4   6       49.19       44.56     24.20 o 
   5   4   6        2.14       -7.25     18.23 o 
   6   4   6       15.26        3.86     19.73 o 
   7   4   6        7.45       10.74     27.21 o 
   8   4   6        1.05       11.87     34.43 o 
  -8   5   6       14.93       12.18     29.75 o 
  -7   5   6        2.96       -0.53     23.35 o 
  -6   5   6       42.12       32.28     23.72 o 
  -5   5   6       82.89      118.78     22.14 o 
  -4   5   6      173.66      203.56     16.90 o 
  -3   5   6     2296.50     2295.31     65.89 o 
  -2   5   6      224.34      219.61     20.78 o 
  -1   5   6      784.14      683.97     33.98 o 
   0   5   6     1423.16     1414.59     50.01 o 
   1   5   6      280.55      295.93     23.79 o 
   2   5   6     2936.92     3105.33    146.76 o 
   3   5   6      221.76      241.14     98.04 o 
   4   5   6       30.69       20.14     16.70 o 
   5   5   6       34.89       13.32     50.60 o 
   6   5   6        0.00        4.30     22.46 o 
   7   5   6        5.79       -4.49     25.65 o 
   8   5   6       19.67        9.97     35.78 o 
  -8   6   6       60.30       52.10     34.27 o 
  -7   6   6       52.58       60.70     37.29 o 
  -6   6   6        0.36       10.82     22.14 o 
  -5   6   6       77.79       82.84     16.89 o 
  -4   6   6     1514.85     1553.48     51.88 o 
  -3   6   6      222.42      231.23     16.21 o 
  -2   6   6      303.11      323.74     21.18 o 
  -1   6   6      514.42      550.68     27.02 o 
   0   6   6     1726.59     1777.05     61.35 o 
   1   6   6        6.22       12.03     11.07 o 
   2   6   6        0.67       -0.34     12.47 o 
   3   6   6       56.51       50.99     17.34 o 
   4   6   6       83.36      144.22     27.23 o 
   5   6   6      285.23      362.17     52.71 o 
   6   6   6       84.88       48.13     28.67 o 
   7   6   6        0.56        3.64     23.68 o 
  -8   7   6       25.51       19.09     30.72 o 
  -7   7   6       75.81      118.14     83.11 o 
  -6   7   6      180.74      206.21     40.30 o 
  -5   7   6      211.98      234.00     25.10 o 
  -4   7   6      282.99      255.29     30.32 o 
  -3   7   6     1593.69     1534.80     49.26 o 
  -2   7   6     1641.15     1647.21     58.77 o 
  -1   7   6     2125.37     2019.79     68.11 o 
   0   7   6     2148.67     2048.17     70.39 o 
   1   7   6       35.35       23.85      9.43 o 
   2   7   6        9.77       10.83      8.39 o 
   3   7   6      437.89      453.39     38.77 o 
   4   7   6       24.03       14.54     19.68 o 
   5   7   6       26.93       26.55     16.99 o 
   6   7   6        9.93       16.98     22.39 o 
   7   7   6       56.28       63.79     39.46 o 
  -8   8   6       11.43       35.37     32.45 o 
  -7   8   6       31.46       26.12     24.83 o 
  -6   8   6      100.27      131.61     32.77 o 
  -5   8   6        6.27       11.51     15.27 o 
  -4   8   6       86.32       91.14     16.88 o 
  -3   8   6     1873.64     1830.88     66.53 o 
  -2   8   6      620.26      673.63     34.11 o 
  -1   8   6     1320.12     1464.04     54.80 o 
   0   8   6      126.10      153.24     17.83 o 
   1   8   6        0.03       -5.73      7.08 o 
   2   8   6      643.35      649.99     43.40 o 
   3   8   6        3.70       -8.45     13.20 o 
   4   8   6       25.89       40.83     19.85 o 
   5   8   6      560.99      761.29     58.93 o 
   6   8   6       19.01       17.26     24.11 o 
   7   8   6        8.35       27.89     30.09 o 
  -8   9   6        0.01       75.03     55.40 o 
  -7   9   6        8.79       -3.83     25.23 o 
  -6   9   6        0.10       -9.59     19.11 o 
  -5   9   6      464.35      444.02     39.45 o 
  -4   9   6      243.24      207.17     23.18 o 
  -3   9   6      215.17      214.68     22.09 o 
  -2   9   6     3866.12     3831.28    120.68 o 
  -1   9   6      184.75      251.51     22.00 o 
   0   9   6       83.24      123.69     28.14 o 
   1   9   6        8.13       -5.22      7.79 o 
   2   9   6       72.29       85.82     18.26 o 
   3   9   6      365.37      444.18     67.01 o 
   4   9   6        0.72        4.35     17.58 o 
   5   9   6       35.22       14.55     20.28 o 
   6   9   6       97.88      112.63     30.70 o 
   7   9   6        6.20       35.94     30.57 o 
  -7  10   6      184.33      235.22     45.26 o 
  -6  10   6       21.05       26.98     22.78 o 
  -5  10   6       12.83        5.91     16.14 o 
  -4  10   6      769.98      785.80     43.29 o 
  -3  10   6     1560.67     1592.22     63.46 o 
  -2  10   6       22.54       77.69     46.88 o 
  -1  10   6      450.19      530.20     32.84 o 
   0  10   6     1396.03     1448.93     70.39 o 
   1  10   6      293.67      294.85     43.54 o 
   2  10   6      223.21      254.54     28.59 o 
   3  10   6      688.35      622.86     53.21 o 
   4  10   6        0.04        0.74     18.10 o 
   5  10   6       11.73       18.55     20.85 o 
   6  10   6       18.65        7.22     21.53 o 
   7  10   6       70.39       96.02     36.44 o 
  -7  11   6        0.77       -5.71     27.88 o 
  -6  11   6        5.50      -26.43     21.22 o 
  -5  11   6       19.93        7.40     17.91 o 
  -4  11   6        7.20       -3.11     17.51 o 
  -3  11   6      413.29      447.29     35.69 o 
  -2  11   6       73.68       68.63     16.19 o 
  -1  11   6        1.01       19.62     13.01 o 
   0  11   6      439.85      419.30     31.08 o 
   1  11   6       26.98       15.51     14.45 o 
   2  11   6      343.06      258.23     44.44 o 
   3  11   6      147.07      138.26     26.76 o 
   4  11   6       78.64       59.28     31.05 o 
   5  11   6       41.21       40.32     26.21 o 
   6  11   6       15.37       35.03     26.49 o 
  -7  12   6       44.05       70.75     35.31 o 
  -6  12   6       97.79       45.52     28.60 o 
  -5  12   6        4.28        0.74     18.44 o 
  -4  12   6       68.09       43.49     18.37 o 
  -3  12   6       57.01       39.84     17.79 o 
  -2  12   6       10.75       13.80     13.91 o 
  -1  12   6      135.00       91.16     19.06 o 
   0  12   6       21.15        8.74     14.06 o 
   1  12   6      839.41      821.02     50.82 o 
   2  12   6      362.19      403.30     54.24 o 
   3  12   6      369.16      471.59     74.07 o 
   4  12   6      107.87      124.18     39.74 o 
   5  12   6       57.90       41.39     27.59 o 
   6  12   6        4.12       -9.80     25.40 o 
  -7  13   6       15.37       39.42     47.94 o 
  -6  13   6       42.65       12.12     39.95 o 
  -5  13   6      484.47      515.87     72.86 o 
  -4  13   6      146.64      162.68     33.22 o 
  -3  13   6       35.37       10.21     17.28 o 
  -2  13   6      444.63      447.71     50.46 o 
  -1  13   6     2026.09     2239.64     85.99 o 
   0  13   6      457.80      459.66     47.38 o 
   1  13   6      239.17      265.84     46.98 o 
   2  13   6      275.29      224.08    131.61 o 
   3  13   6        1.37      -13.95     24.48 o 
   4  13   6      280.39      286.66     55.38 o 
   5  13   6        2.25        6.15     29.88 o 
   6  13   6        5.95      -22.44     40.49 o 
  -6  14   6        6.24      -18.96     27.49 o 
  -5  14   6        2.43        6.81     22.81 o 
  -4  14   6       85.13       55.95     21.43 o 
  -3  14   6      363.23      375.77     53.53 o 
  -2  14   6      179.23      189.10     31.84 o 
  -1  14   6       16.40       31.59     22.16 o 
   0  14   6      492.95      497.56     72.48 o 
   1  14   6      945.44      794.92     78.03 o 
   2  14   6        8.72       22.94     27.49 o 
   3  14   6       11.59       10.12     27.12 o 
   4  14   6       91.77       88.39     37.37 o 
   5  14   6      383.56      275.44     57.79 o 
  -6  15   6        2.98        9.59     44.75 o 
  -5  15   6      161.74       87.28     31.42 o 
  -4  15   6      179.84      186.41     35.07 o 
  -3  15   6       74.87       -4.47     23.10 o 
  -2  15   6       18.89        0.56     20.17 o 
  -1  15   6      826.93      904.97     67.80 o 
   0  15   6      106.77       79.58     31.62 o 
   1  15   6        0.11       11.95     30.90 o 
   2  15   6      574.97      352.81     77.81 o 
   3  15   6      145.14       94.57     38.75 o 
   4  15   6        0.71        0.94     31.09 o 
   5  15   6        1.90       18.08     38.89 o 
  -5  16   6       72.94       57.54     56.47 o 
  -4  16   6        7.80      -22.83     25.67 o 
  -3  16   6        0.38       14.14     25.22 o 
  -2  16   6       91.79       41.49     33.92 o 
  -1  16   6       76.25       24.10     28.47 o 
   0  16   6      148.61      193.79    107.09 o 
   1  16   6       22.57      -11.92     23.55 o 
   2  16   6        2.27       38.28     33.47 o 
   3  16   6        6.64       10.60     30.93 o 
   4  16   6       20.42       39.89     38.89 o 
   5  16   6        8.91      -26.00     44.21 o 
  -5  17   6       31.01       -1.07     51.14 o 
  -4  17   6       45.74       63.31     39.55 o 
  -3  17   6      326.26      437.74     64.75 o 
  -2  17   6       30.18        4.67     28.98 o 
  -1  17   6        5.31       15.24     27.07 o 
   0  17   6      334.99      344.72    142.27 o 
   1  17   6      145.91      147.51     47.31 o 
   2  17   6        0.01       19.66     31.61 o 
   3  17   6        3.72        7.97     34.98 o 
   4  17   6       62.16       35.68     35.50 o 
  -4  18   6       21.63       21.02     38.63 o 
  -3  18   6       20.73       11.48     30.62 o 
  -2  18   6        0.26      -16.14     25.60 o 
  -1  18   6       35.44       63.10     40.70 o 
   0  18   6       28.28       26.48     33.24 o 
   1  18   6        4.74      -14.50     31.48 o 
   2  18   6       38.75       19.11     34.54 o 
   3  18   6        1.95       -7.91     36.14 o 
  -3  19   6       70.87       47.40     43.52 o 
  -2  19   6      162.60      138.45     42.18 o 
  -1  19   6       23.74        6.39     39.29 o 
   0  19   6        0.48       14.13     35.16 o 
   1  19   6       32.09       29.34     39.55 o 
   2  19   6       17.23        7.64     40.66 o 
  -2  20   6        0.14       -4.10     41.05 o 
  -1  20   6        5.15      -14.83     37.91 o 
   0  20   6       21.22       41.79     55.40 o 
   1  20   6       25.53       -9.67     40.60 o 
  -9   1   7       40.85       25.40     37.35 o 
  -8   1   7        4.88       31.43     30.89 o 
  -7   1   7      124.90       79.14     32.72 o 
  -6   1   7      999.76     1118.19     79.08 o 
  -5   1   7      595.15      566.39     50.44 o 
  -4   1   7      691.06      699.62     28.91 o 
  -3   1   7      175.07      180.39     36.49 o 
  -2   1   7     1382.70     1296.52     47.43 o 
  -1   1   7     3320.75     3107.55     78.94 o 
   0   1   7    18736.29    18280.09    435.32 o 
   1   1   7      377.35      371.74     24.06 o 
   2   1   7      208.41      164.94     25.17 o 
   3   1   7       44.16       39.40     37.82 o 
   4   1   7       93.90       70.81     25.32 o 
   5   1   7        1.85       -7.54     32.50 o 
   6   1   7       23.62      -23.29     53.80 o 
   7   1   7       18.47       -3.72     27.68 o 
   8   1   7       21.80       13.05     63.93 o 
  -8   2   7       23.77       12.10     31.85 o 
  -7   2   7      329.69      291.69     47.40 o 
  -6   2   7      685.83      716.11     63.11 o 
  -5   2   7       82.41       97.95     24.41 o 
  -4   2   7      756.08      772.04     31.84 o 
  -3   2   7     3976.64     4049.63    134.81 o 
  -2   2   7       12.38        5.75      4.26 o 
  -1   2   7       12.83       14.51      4.86 o 
   0   2   7     6635.38     5913.08    146.85 o 
   1   2   7      679.18      710.97     51.15 o 
   2   2   7     1340.84     1344.80     75.12 o 
   3   2   7      444.86      405.47     42.95 o 
   4   2   7      880.00      833.70     65.55 o 
   5   2   7      553.46      496.10     78.35 o 
   6   2   7       87.46       78.66     26.91 o 
   7   2   7       56.69       59.95     31.03 o 
   8   2   7       19.84       37.63     37.01 o 
  -8   3   7        1.23       17.66     30.02 o 
  -7   3   7      234.88      153.77     38.00 o 
  -6   3   7       90.56      100.83     28.65 o 
  -5   3   7       76.63       14.92     29.83 o 
  -4   3   7      170.10      179.48     29.99 o 
  -3   3   7     1233.57     1214.18     51.60 o 
  -2   3   7     1427.61     1463.73     42.19 o 
  -1   3   7      474.05      536.97     23.15 o 
   0   3   7     1730.45     1874.20     53.04 o 
   1   3   7      153.73      153.61     17.95 o 
   2   3   7      299.69      342.33     29.71 o 
   3   3   7     1436.77     1537.33     88.68 o 
   4   3   7      352.61      354.70     44.80 o 
   5   3   7      112.04       81.16     33.02 o 
   6   3   7       24.45       19.55     21.70 o 
   7   3   7        7.28       -5.27     23.95 o 
   8   3   7        3.69        5.50     35.78 o 
  -8   4   7       36.63       41.31     33.03 o 
  -7   4   7       15.29       -3.23     23.32 o 
  -6   4   7      229.40      258.30     96.97 o 
  -5   4   7      216.43      242.40     34.56 o 
  -4   4   7       44.76       18.53     15.72 o 
  -3   4   7     6570.59     6820.84    171.42 o 
  -2   4   7     2898.01     2685.37     73.53 o 
  -1   4   7     2922.35     2865.90     86.47 o 
   0   4   7     1410.49     1372.71     48.49 o 
   1   4   7        4.88       -4.22      8.30 o 
   2   4   7       62.33       49.74     25.57 o 
   3   4   7       64.64       53.53     18.39 o 
   4   4   7       34.27       20.16     22.24 o 
   5   4   7       87.11       94.89     61.80 o 
   6   4   7        0.32        2.81     20.71 o 
   7   4   7       45.33       11.93     31.34 o 
  -8   5   7       13.58       14.54     29.41 o 
  -7   5   7       29.14        3.13     26.10 o 
  -6   5   7      917.74      882.28     69.17 o 
  -5   5   7       63.11       62.66     22.22 o 
  -4   5   7      758.65      789.22     41.68 o 
  -3   5   7      176.34      223.44     15.24 o 
  -2   5   7     3285.91     3377.04     88.87 o 
  -1   5   7       93.89       99.21     14.12 o 
   0   5   7     9968.10    10229.32    283.28 o 
   1   5   7      571.26      591.75     34.99 o 
   2   5   7      644.43      662.74     54.38 o 
   3   5   7       24.04       -6.32     16.29 o 
   4   5   7       87.73      102.51     45.82 o 
   5   5   7       86.61      110.11     28.34 o 
   6   5   7       58.48       55.06     25.57 o 
   7   5   7       22.54       23.06     28.12 o 
  -8   6   7        9.94       -4.34     32.37 o 
  -7   6   7      171.32      187.85     43.00 o 
  -6   6   7        0.04      -11.27     14.11 o 
  -5   6   7       22.09       15.56     12.11 o 
  -4   6   7      887.48     1001.61     39.91 o 
  -3   6   7      380.18      442.24     22.61 o 
  -2   6   7        0.48        0.11      6.86 o 
  -1   6   7     3728.13     3453.00    105.21 o 
   0   6   7     2832.63     2932.86     93.07 o 
   1   6   7        1.20       -5.08     10.24 o 
   2   6   7        4.46      -16.59     15.98 o 
   3   6   7      501.62      553.60     54.65 o 
   4   6   7       90.73       65.30     28.76 o 
   5   6   7       22.08       43.90     23.15 o 
   6   6   7        8.15       15.90     23.10 o 
   7   6   7       11.42       -5.49     24.45 o 
  -8   7   7        1.98      -18.79     25.01 o 
  -7   7   7       19.94       28.93     26.36 o 
  -6   7   7      340.02      304.20     34.93 o 
  -5   7   7      695.38      730.81     51.24 o 
  -4   7   7        5.44        9.43      9.58 o 
  -3   7   7      666.64      659.83     29.45 o 
  -2   7   7      421.61      426.82     25.48 o 
  -1   7   7     7091.60     6646.77    190.99 o 
   0   7   7     2852.14     3023.04    102.37 o 
   1   7   7     1656.77     1494.49     65.50 o 
   2   7   7      239.39      238.03     22.52 o 
   3   7   7        8.38        4.86     14.78 o 
   4   7   7      334.60      339.46     37.92 o 
   5   7   7      262.71      268.58     37.89 o 
   6   7   7      118.34      104.39     30.87 o 
   7   7   7       55.31       53.13     31.47 o 
  -8   8   7        1.07       14.11     29.27 o 
  -7   8   7        9.74        8.99     24.07 o 
  -6   8   7       69.11       67.31     27.31 o 
  -5   8   7        0.27       -9.23     13.90 o 
  -4   8   7      165.98      174.84     32.76 o 
  -3   8   7       61.78       76.51     15.07 o 
  -2   8   7      827.09      867.69     39.95 o 
  -1   8   7     1533.81     1446.35     55.26 o 
   0   8   7      857.06      806.43     39.60 o 
   1   8   7      117.44      130.50     15.25 o 
   2   8   7      353.26      329.77     30.63 o 
   3   8   7        0.77        8.80     15.16 o 
   4   8   7       66.37       56.92     22.81 o 
   5   8   7      220.91      228.72     31.46 o 
   6   8   7       26.90       11.94     23.54 o 
   7   8   7       29.93       20.14     28.44 o 
  -8   9   7       64.83      104.95     40.66 o 
  -7   9   7        6.31       30.88     28.24 o 
  -6   9   7       11.11       -8.93     21.84 o 
  -5   9   7       85.91       97.85     22.71 o 
  -4   9   7       84.47       74.21     16.62 o 
  -3   9   7       27.44       28.55     12.71 o 
  -2   9   7        6.80        1.11     14.62 o 
  -1   9   7      448.80      442.61     29.17 o 
   0   9   7       18.28       10.10     11.85 o 
   1   9   7      353.44      398.25     25.51 o 
   2   9   7      244.13      244.79     38.36 o 
   3   9   7       10.21        4.24     16.11 o 
   4   9   7       28.25       58.27     34.83 o 
   5   9   7      174.89      236.65     38.42 o 
   6   9   7        1.55       15.82     24.41 o 
   7   9   7        0.07        9.31     29.05 o 
  -7  10   7       35.71       35.24     28.82 o 
  -6  10   7        6.58       -5.44     21.38 o 
  -5  10   7       16.05       -7.23     16.27 o 
  -4  10   7      225.88      252.58     34.15 o 
  -3  10   7      884.95      882.11     44.48 o 
  -2  10   7       54.64       71.29     16.17 o 
  -1  10   7        0.00        9.92     12.46 o 
   0  10   7      377.56      366.55     29.01 o 
   1  10   7       98.08       83.64     18.32 o 
   2  10   7       19.00       -3.32     12.98 o 
   3  10   7      210.55      216.67     31.17 o 
   4  10   7      154.35      187.30     32.81 o 
   5  10   7      157.15      155.41     33.94 o 
   6  10   7       16.40       34.74     34.05 o 
   7  10   7       12.07       41.88     30.53 o 
  -7  11   7        0.01        8.23     28.18 o 
  -6  11   7      160.97      217.90     40.26 o 
  -5  11   7      441.61      505.96     76.55 o 
  -4  11   7       38.78       61.69     18.07 o 
  -3  11   7      238.48      285.16     27.66 o 
  -2  11   7       21.83        3.93     13.45 o 
  -1  11   7     1149.33     1191.19     54.13 o 
   0  11   7      361.24      491.49     34.19 o 
   1  11   7        1.67       12.86     14.53 o 
   2  11   7      806.11      772.58     70.42 o 
   3  11   7      124.85      117.56     24.80 o 
   4  11   7       11.56       14.66     20.71 o 
   5  11   7      250.07      229.49     38.82 o 
   6  11   7        6.23       22.89     22.22 o 
  -7  12   7       10.03       47.61     33.21 o 
  -6  12   7       15.05       -3.15     28.23 o 
  -5  12   7        0.69       -2.19     17.60 o 
  -4  12   7      241.20      275.27     30.05 o 
  -3  12   7     1596.04     1618.72     83.93 o 
  -2  12   7      866.64      865.41     46.49 o 
  -1  12   7       16.53       19.16     15.73 o 
   0  12   7        8.53        5.79     14.07 o 
   1  12   7      511.47      533.61     41.10 o 
   2  12   7        1.35       -6.36     21.50 o 
   3  12   7      252.46      276.61     50.08 o 
   4  12   7       12.84       34.82     30.50 o 
   5  12   7       13.67       32.22     25.60 o 
   6  12   7        0.01       22.80     29.90 o 
  -7  13   7        0.34      -21.92     31.26 o 
  -6  13   7        1.02       33.56     28.63 o 
  -5  13   7      256.96      243.30     55.34 o 
  -4  13   7      423.58      416.23     36.10 o 
  -3  13   7       36.93        6.95     15.84 o 
  -2  13   7      269.03      243.78     43.68 o 
  -1  13   7      138.87       72.73     30.91 o 
   0  13   7      260.84      305.95     30.98 o 
   1  13   7       34.32       23.15     17.84 o 
   2  13   7      112.74       88.29     32.37 o 
   3  13   7       79.85       59.97     59.67 o 
   4  13   7      168.29      134.73     55.94 o 
   5  13   7       82.75       80.67     73.52 o 
   6  13   7      132.55      131.91     46.69 o 
  -6  14   7        3.80       15.73     29.88 o 
  -5  14   7      121.52      137.91     32.07 o 
  -4  14   7       44.52       55.94     21.57 o 
  -3  14   7      748.95      769.82     59.12 o 
  -2  14   7      726.29      755.05     51.85 o 
  -1  14   7      296.28      307.49     36.60 o 
   0  14   7     1628.36     1786.90    118.05 o 
   1  14   7       23.05      -10.58     21.23 o 
   2  14   7      288.43      183.83     43.22 o 
   3  14   7       25.12      -11.19     26.57 o 
   4  14   7      141.82      124.31     46.88 o 
   5  14   7        5.08        0.84     32.71 o 
  -6  15   7      124.33       44.74     65.53 o 
  -5  15   7       13.71        7.02     24.85 o 
  -4  15   7        5.78        2.05     19.41 o 
  -3  15   7       99.69       78.73     23.66 o 
  -2  15   7       12.31       20.24     23.70 o 
  -1  15   7        4.85       16.07     25.89 o 
   0  15   7       16.37       26.73     28.65 o 
   1  15   7        0.54       -6.39     25.09 o 
   2  15   7      403.10      329.01    101.25 o 
   3  15   7      132.88      112.07     38.34 o 
   4  15   7       42.46       57.95     37.91 o 
   5  15   7       13.75      -16.00     34.12 o 
  -5  16   7        5.58        7.99     36.16 o 
  -4  16   7        0.26       24.35     26.78 o 
  -3  16   7       32.65      -27.20     22.05 o 
  -2  16   7       26.94       33.26     25.86 o 
  -1  16   7       47.79       25.25     30.81 o 
   0  16   7       28.80       -7.89     28.82 o 
   1  16   7       60.13       54.30     35.78 o 
   2  16   7      106.71      161.42     46.71 o 
   3  16   7      115.36      151.30     47.08 o 
   4  16   7        1.62       24.39     36.07 o 
  -5  17   7        2.13      -36.22     55.40 o 
  -4  17   7       27.83      -26.10     33.90 o 
  -3  17   7        0.15       -5.23     35.64 o 
  -2  17   7        3.83      -20.08     24.58 o 
  -1  17   7      157.99      191.43     41.01 o 
   0  17   7      264.09      261.07     55.38 o 
   1  17   7        8.70       13.50     31.99 o 
   2  17   7        1.37       -1.58     33.47 o 
   3  17   7       34.60       -1.75     33.50 o 
   4  17   7        3.21       15.45     38.42 o 
  -4  18   7       23.60       15.98     55.40 o 
  -3  18   7       11.78      -29.50     32.57 o 
  -2  18   7        0.50      -27.65     25.99 o 
  -1  18   7       13.40      -11.06     32.25 o 
   0  18   7       24.18       87.75     42.11 o 
   1  18   7      155.38      159.61     50.07 o 
   2  18   7        0.16        4.59     36.53 o 
   3  18   7       88.33       55.05     44.03 o 
  -3  19   7        2.07        9.79     37.77 o 
  -2  19   7       45.19      117.49     49.29 o 
  -1  19   7        9.42       -1.13     35.25 o 
   0  19   7        0.25       -5.86     34.26 o 
   1  19   7       34.49       62.12     45.81 o 
   2  19   7        9.92       33.87     38.63 o 
  -2  20   7       15.49       42.94     46.38 o 
  -1  20   7        1.97        7.46     39.93 o 
   0  20   7       61.67       30.36     43.52 o 
   1  20   7       49.14        9.44     37.87 o 
  -9   0   8       19.45       -5.33     52.21 o 
  -8   0   8        1.38        5.33     40.49 o 
  -7   0   8      284.15      242.97     65.00 o 
  -6   0   8      816.57      762.32     91.69 o 
  -5   0   8        0.20        1.07     22.37 o 
  -4   0   8       84.76      111.88     30.90 o 
  -3   0   8     1687.33     1877.81    124.97 o 
  -2   0   8     4552.21     4282.00    241.77 o 
  -1   0   8       16.99       84.89     10.16 o 
   0   0   8     1817.76     1770.55     92.48 o 
   1   0   8     4231.70     4014.94    166.46 o 
   2   0   8      461.09      412.60     53.31 o 
   3   0   8      955.15      790.41     83.20 o 
   4   0   8      716.45      863.63     92.76 o 
   5   0   8       93.81       58.60     39.42 o 
   6   0   8      195.57      256.80     74.59 o 
   7   0   8        5.84      -21.10     32.76 o 
   8   0   8       23.68       28.77     52.21 o 
  -8   1   8       26.54       49.81     45.81 o 
  -7   1   8        1.48      -20.61     21.50 o 
  -6   1   8       19.93       35.28     23.72 o 
  -5   1   8       58.54       34.10     18.84 o 
  -4   1   8        2.50      -10.80      7.20 o 
  -3   1   8       99.49       67.74     15.01 o 
  -2   1   8      281.22      284.81     28.31 o 
  -1   1   8     9553.11     9272.18    204.83 o 
   0   1   8     8747.63     8891.21    216.61 o 
   1   1   8        5.55       -2.56     10.70 o 
   2   1   8       35.78       45.62     17.58 o 
   3   1   8      275.70      333.03     43.70 o 
   4   1   8       28.98       32.86     20.68 o 
   5   1   8       25.35       17.70     24.20 o 
   6   1   8        4.29      -15.76     32.25 o 
   7   1   8        1.21      -39.73     26.49 o 
  -8   2   8       97.47      128.93     44.22 o 
  -7   2   8        0.11       14.38     25.61 o 
  -6   2   8       50.10       48.34     66.59 o 
  -5   2   8     1258.02     1066.33     70.80 o 
  -4   2   8      565.24      575.76     25.39 o 
  -3   2   8     4290.76     4347.81    144.13 o 
  -2   2   8        8.07        4.49      4.55 o 
  -1   2   8      806.39      797.20     26.29 o 
   0   2   8      150.29      177.80     12.10 o 
   1   2   8      242.49      261.36     22.54 o 
   2   2   8        4.72       12.37     14.78 o 
   3   2   8        2.34      -12.89     18.11 o 
   4   2   8       25.68       11.76     21.46 o 
   5   2   8       40.95       19.15     40.49 o 
   6   2   8      107.64       97.89     66.06 o 
   7   2   8        3.88      -15.23     28.37 o 
  -8   3   8      187.72      193.63     47.40 o 
  -7   3   8       20.42       21.53     24.83 o 
  -6   3   8      387.11      390.92     48.71 o 
  -5   3   8       42.22       40.96     19.97 o 
  -4   3   8       40.50       42.73      9.41 o 
  -3   3   8     1572.79     1652.13     48.35 o 
  -2   3   8      613.13      554.12     22.46 o 
  -1   3   8     2762.18     2649.37     70.90 o 
   0   3   8      477.99      477.13     20.69 o 
   1   3   8      278.61      261.66     23.32 o 
   2   3   8       80.37       54.34     19.12 o 
   3   3   8      747.42      928.54     95.44 o 
   4   3   8        4.60      -31.98     25.04 o 
   5   3   8        2.10       -2.59     30.36 o 
   6   3   8      157.25      174.68     34.86 o 
   7   3   8        7.35       -8.82     28.20 o 
  -8   4   8        2.08      -24.67     24.83 o 
  -7   4   8       12.15        1.14     22.45 o 
  -6   4   8       48.12       51.28     25.58 o 
  -5   4   8     1443.76     1510.91     86.72 o 
  -4   4   8        1.84       -1.34      7.09 o 
  -3   4   8      284.69      348.46     40.08 o 
  -2   4   8     1471.78     1439.76     43.02 o 
  -1   4   8     4230.76     4254.43    108.90 o 
   0   4   8     5262.50     5163.49    149.91 o 
   1   4   8      414.47      449.14     30.58 o 
   2   4   8       12.17       35.63     26.64 o 
   3   4   8      191.41      241.69     37.88 o 
   4   4   8        5.84       20.70     20.28 o 
   5   4   8        2.25       22.44     27.00 o 
   6   4   8       82.80       95.14     30.39 o 
   7   4   8       14.76      -35.13     23.46 o 
  -8   5   8       18.39       34.47     34.63 o 
  -7   5   8       21.18      -12.20     23.32 o 
  -6   5   8        0.01       12.54     21.84 o 
  -5   5   8       14.05       22.82     13.41 o 
  -4   5   8        2.74        5.85      8.13 o 
  -3   5   8      887.67     1082.58     59.41 o 
  -2   5   8       26.02       14.89      8.95 o 
  -1   5   8       33.74       24.06      9.32 o 
   0   5   8       28.71       -6.87     19.22 o 
   1   5   8     3295.07     3204.21    117.57 o 
   2   5   8      556.43      512.28     49.38 o 
   3   5   8      486.04      472.54     50.88 o 
   4   5   8        1.13       19.57     22.66 o 
   5   5   8      396.34      429.04     90.57 o 
   6   5   8       46.02       49.90     25.55 o 
   7   5   8       25.34       71.35     30.71 o 
  -8   6   8      135.87       64.17     57.00 o 
  -7   6   8       89.65       54.84     23.67 o 
  -6   6   8       88.04       59.47     20.60 o 
  -5   6   8       35.08       58.80     18.41 o 
  -4   6   8      705.48      711.60     42.14 o 
  -3   6   8      849.79      888.99     33.04 o 
  -2   6   8     2187.76     2353.01     76.91 o 
  -1   6   8       18.05       28.36     10.13 o 
   0   6   8     1318.60     1426.86     53.43 o 
   1   6   8     1533.55     1629.62    100.33 o 
   2   6   8       50.13       59.90     22.22 o 
   3   6   8      166.58      172.68     37.29 o 
   4   6   8      105.27      120.40     29.13 o 
   5   6   8       28.33        9.66     20.54 o 
   6   6   8       38.09        0.94     23.57 o 
   7   6   8        3.21       -6.15     27.16 o 
  -8   7   8        1.39       29.78     33.21 o 
  -7   7   8       20.92       48.25     27.39 o 
  -6   7   8       19.76       38.89     25.09 o 
  -5   7   8        6.62       23.02     15.61 o 
  -4   7   8       70.93       69.09     14.76 o 
  -3   7   8        2.03       -4.82      7.02 o 
  -2   7   8     1072.76     1036.76     42.76 o 
  -1   7   8        4.16       -3.18      8.87 o 
   0   7   8       25.83       36.34     13.50 o 
   1   7   8       27.11       21.36     12.73 o 
   2   7   8      268.03      277.74     41.03 o 
   3   7   8      422.16      398.71     68.75 o 
   4   7   8        6.63      -10.99     17.49 o 
   5   7   8      129.81      115.32     41.13 o 
   6   7   8       34.51       17.81     25.44 o 
   7   7   8        8.41        6.51     28.28 o 
  -8   8   8       70.17      123.34     40.26 o 
  -7   8   8       46.03        9.56     26.11 o 
  -6   8   8       89.73       24.00     46.88 o 
  -5   8   8      117.83      122.53     31.97 o 
  -4   8   8      170.51      162.87     29.84 o 
  -3   8   8        0.23        8.24     10.31 o 
  -2   8   8       59.45       65.68     13.81 o 
  -1   8   8       42.37       25.84     12.07 o 
   0   8   8       20.14        0.88     19.22 o 
   1   8   8       90.00      105.20     19.07 o 
   2   8   8       79.63      106.58     16.74 o 
   3   8   8       15.52        0.36     14.79 o 
   4   8   8      351.01      393.22     42.03 o 
   5   8   8      162.24      172.21     40.59 o 
   6   8   8      130.57       89.28     33.10 o 
   7   8   8       15.74       21.53     29.58 o 
  -8   9   8        5.34        2.31     31.20 o 
  -7   9   8       88.16       51.94     29.69 o 
  -6   9   8       22.60        0.81     21.81 o 
  -5   9   8        2.81      -18.88     15.56 o 
  -4   9   8      507.32      544.13     35.00 o 
  -3   9   8        8.44        2.34     11.07 o 
  -2   9   8       89.61       61.98     14.59 o 
  -1   9   8     1119.34     1152.57     49.74 o 
   0   9   8      637.26      572.09     34.69 o 
   1   9   8        8.12       11.02     10.86 o 
   2   9   8      153.20      108.74     18.17 o 
   3   9   8        1.15        5.75     15.69 o 
   4   9   8        3.45        5.68     18.75 o 
   5   9   8        6.28        7.16     34.84 o 
   6   9   8        0.99       16.57     24.79 o 
   7   9   8        0.12       -5.79     29.14 o 
  -7  10   8       10.85       26.25     27.35 o 
  -6  10   8      336.80      435.15    154.52 o 
  -5  10   8      190.28      158.65     27.55 o 
  -4  10   8      328.92      387.46     31.22 o 
  -3  10   8      863.30      921.43     45.68 o 
  -2  10   8     1078.25     1007.61     47.58 o 
  -1  10   8      369.23      345.26     27.73 o 
   0  10   8       12.73       33.50     14.39 o 
   1  10   8      704.01      677.14     44.63 o 
   2  10   8      506.33      474.54     54.31 o 
   3  10   8      165.61      168.04     37.35 o 
   4  10   8      476.04      552.00     49.75 o 
   5  10   8      148.01      116.33     31.59 o 
   6  10   8       14.08       14.29     29.78 o 
  -7  11   8       15.78       -7.39     27.49 o 
  -6  11   8       12.44        8.89     24.32 o 
  -5  11   8       38.14       49.66     21.99 o 
  -4  11   8        9.07        9.94     15.89 o 
  -3  11   8      559.09      550.56     43.23 o 
  -2  11   8      557.90      637.85     60.82 o 
  -1  11   8       41.33       19.07     25.19 o 
   0  11   8        0.66       10.91     17.07 o 
   1  11   8      135.26      120.84     31.79 o 
   2  11   8      194.45      254.74     31.80 o 
   3  11   8        0.43       24.11     24.07 o 
   4  11   8       90.29       42.07     33.27 o 
   5  11   8        6.32       15.59     23.44 o 
   6  11   8       68.65       48.01     27.23 o 
  -7  12   8       13.58        6.18     30.86 o 
  -6  12   8      182.71      233.50     53.81 o 
  -5  12   8       10.27        9.44     20.06 o 
  -4  12   8     1226.33     1388.26     63.78 o 
  -3  12   8      386.24      389.05     32.53 o 
  -2  12   8      555.38      564.69     38.07 o 
  -1  12   8      600.32      662.78     42.62 o 
   0  12   8      203.93      213.48     27.63 o 
   1  12   8        0.06       -9.78     14.86 o 
   2  12   8        1.52        3.07     27.17 o 
   3  12   8       57.51       76.74     32.37 o 
   4  12   8       14.70        3.42     36.76 o 
   5  12   8        7.91        6.39     30.89 o 
   6  12   8        1.22       14.93     23.57 o 
  -7  13   8        0.07       -9.97     30.34 o 
  -6  13   8       34.26      -24.44     25.16 o 
  -5  13   8      202.92      209.27     34.60 o 
  -4  13   8      163.66      161.89     25.69 o 
  -3  13   8       49.60       43.37     18.53 o 
  -2  13   8      147.03      122.19     24.61 o 
  -1  13   8     2398.64     2277.45     88.39 o 
   0  13   8      284.33      266.10     29.17 o 
   1  13   8       17.35       -4.69     17.18 o 
   2  13   8      449.36      445.51     84.20 o 
   3  13   8     1920.17     1970.76    131.22 o 
   4  13   8       30.61       13.36     31.40 o 
   5  13   8        5.70       61.83     36.14 o 
   6  13   8       28.27       19.63     75.11 o 
  -6  14   8       41.11       -6.65     28.18 o 
  -5  14   8       12.93        4.07     23.35 o 
  -4  14   8        3.37       -1.45     19.80 o 
  -3  14   8      672.41      741.10     62.71 o 
  -2  14   8        1.82        2.35     18.14 o 
  -1  14   8      235.57      202.97     32.23 o 
   0  14   8      106.46      150.44     28.55 o 
   1  14   8      907.41      880.77     82.77 o 
   2  14   8        3.19        9.47     26.62 o 
   3  14   8      130.16       68.37     34.81 o 
   4  14   8      227.73      269.83    148.65 o 
   5  14   8      135.90       64.14     39.88 o 
  -6  15   8        9.35       22.37     34.98 o 
  -5  15   8      130.71      164.48     42.79 o 
  -4  15   8        4.53       10.61     23.51 o 
  -3  15   8      306.07      364.15     54.30 o 
  -2  15   8      197.89      155.68     28.52 o 
  -1  15   8      291.38      301.90     44.11 o 
   0  15   8       65.30       41.61     29.13 o 
   1  15   8       94.10      154.10     73.52 o 
   2  15   8       49.55       50.35     34.26 o 
   3  15   8       13.64       54.13     34.27 o 
   4  15   8       15.79        8.52     46.35 o 
   5  15   8        1.55       27.27     36.86 o 
  -5  16   8       51.28       33.28     29.86 o 
  -4  16   8       30.62       17.09     34.22 o 
  -3  16   8       49.14       80.91     36.68 o 
  -2  16   8       12.06        2.79     25.71 o 
  -1  16   8      161.95      226.73     43.05 o 
   0  16   8       18.60       56.70     42.08 o 
   1  16   8       38.36       32.97     32.29 o 
   2  16   8       46.19       39.84     32.01 o 
   3  16   8        0.38       21.04     32.37 o 
   4  16   8        0.18      -24.34     34.73 o 
  -5  17   8       32.06      -26.64     50.08 o 
  -4  17   8        5.95       -2.97     34.81 o 
  -3  17   8       35.08       55.89     33.25 o 
  -2  17   8        0.83        3.21     41.18 o 
  -1  17   8       45.97       53.32     57.02 o 
   0  17   8        8.87       19.47     32.71 o 
   1  17   8      126.99      165.13     50.61 o 
   2  17   8        1.94       19.40     35.79 o 
   3  17   8       39.06       35.07     38.75 o 
   4  17   8       19.70       52.35     54.34 o 
  -4  18   8        0.96      -59.66     56.47 o 
  -3  18   8       18.19      -36.38     38.21 o 
  -2  18   8      136.26      204.24     45.47 o 
  -1  18   8        2.78      -18.75     37.32 o 
   0  18   8        4.74      -23.37     33.68 o 
   1  18   8       32.03       44.70     35.79 o 
   2  18   8        8.24        9.52     43.15 o 
   3  18   8       30.98        9.92     36.80 o 
  -3  19   8        6.63       -9.71     33.39 o 
  -2  19   8       50.74       73.33     38.28 o 
  -1  19   8      120.56      124.37     48.38 o 
   0  19   8       23.49      -10.94     38.40 o 
   1  19   8      127.60       36.94     48.48 o 
   2  19   8       21.92       50.53     45.18 o 
  -1  20   8        1.09       77.55     45.91 o 
   0  20   8        0.92       -1.91     40.58 o 
  -8   1   9      139.77      145.98     58.07 o 
  -7   1   9       24.99        1.13     30.90 o 
  -6   1   9      794.93      782.25     64.82 o 
  -5   1   9     1101.71     1119.25     72.40 o 
  -4   1   9       10.34        8.68     13.17 o 
  -3   1   9      327.54      303.34     28.61 o 
  -2   1   9       93.37      178.25     17.93 o 
  -1   1   9     1497.02     1462.13     38.57 o 
   0   1   9     9886.04     9796.12    217.78 o 
   1   1   9     2007.91     1892.32     89.22 o 
   2   1   9       79.05       68.25     27.70 o 
   3   1   9      729.73      659.84     55.39 o 
   4   1   9       93.30       56.17     54.87 o 
   5   1   9      196.18      253.01     46.73 o 
   6   1   9        5.88      -17.61     34.09 o 
   7   1   9        5.37      -46.07     30.72 o 
  -8   2   9        3.54      -12.65     26.84 o 
  -7   2   9       34.00       -4.95     21.46 o 
  -6   2   9      727.56      666.30     59.76 o 
  -5   2   9      417.63      386.67     41.70 o 
  -4   2   9       12.97       15.00      8.85 o 
  -3   2   9      261.46      258.81     16.77 o 
  -2   2   9     5506.22     5346.49    133.64 o 
  -1   2   9     5802.82     5922.90    134.22 o 
   0   2   9       90.00       92.55     12.56 o 
   1   2   9      885.05      813.88     77.91 o 
   2   2   9      245.88      224.02     32.30 o 
   3   2   9      696.60      612.64     55.02 o 
   4   2   9      228.84      236.99     40.81 o 
   5   2   9      105.44      164.99     41.77 o 
   6   2   9      122.34       31.21     32.07 o 
   7   2   9        1.26      -39.04     26.03 o 
  -8   3   9        0.00      -17.59     33.03 o 
  -7   3   9       18.73       33.72     24.72 o 
  -6   3   9      228.64      310.36     70.33 o 
  -5   3   9      645.34      728.29     56.13 o 
  -4   3   9       20.35        3.35      9.69 o 
  -3   3   9      476.39      536.58     29.39 o 
  -2   3   9     1395.32     1418.49     42.03 o 
  -1   3   9        0.42       -3.01      6.37 o 
   0   3   9     1307.00     1377.69     42.95 o 
   1   3   9        1.83        2.44      8.43 o 
   2   3   9     1916.68     1923.95    101.96 o 
   3   3   9      155.79      225.00     37.60 o 
   4   3   9       11.69       25.99     27.17 o 
   5   3   9       26.86       28.79     27.11 o 
   6   3   9        6.20      -19.00     34.63 o 
   7   3   9       10.73       -0.30     28.67 o 
  -8   4   9        4.06       13.42     27.84 o 
  -7   4   9       31.45       17.14     26.34 o 
  -6   4   9      128.65      112.81     50.08 o 
  -5   4   9       80.17       82.60     29.30 o 
  -4   4   9     1355.55     1474.31     54.65 o 
  -3   4   9      997.31     1029.30     34.24 o 
  -2   4   9      196.67      189.61     12.64 o 
  -1   4   9      487.67      591.73     23.62 o 
   0   4   9     5433.23     5281.34    135.80 o 
   1   4   9      929.71      950.24     47.85 o 
   2   4   9     4210.78     3872.93    145.96 o 
   3   4   9      290.49      320.92    116.17 o 
   4   4   9       60.77       65.38     28.65 o 
   5   4   9       18.81       -9.32     26.01 o 
   6   4   9        9.87        2.17     23.51 o 
   7   4   9        0.01      -20.98     25.81 o 
  -8   5   9        0.55      -16.90     27.00 o 
  -7   5   9       37.42       21.55     24.51 o 
  -6   5   9       14.64       12.99     17.03 o 
  -5   5   9      189.84      195.61     25.98 o 
  -4   5   9     1667.05     1602.36     58.56 o 
  -3   5   9      286.73      354.97     27.08 o 
  -2   5   9      848.59      910.53     32.92 o 
  -1   5   9      414.23      393.54     18.90 o 
   0   5   9     3814.78     4020.69    122.21 o 
   1   5   9        1.09        0.86     11.89 o 
   2   5   9       24.08       10.63     18.12 o 
   3   5   9      235.76      262.07     48.21 o 
   4   5   9      394.50      381.38     52.50 o 
   5   5   9       14.00       45.26     31.73 o 
   6   5   9       64.53       92.59     31.08 o 
   7   5   9        0.22      -28.34     26.98 o 
  -8   6   9       37.96      102.28     36.92 o 
  -7   6   9        8.96       41.15     21.14 o 
  -6   6   9      428.66      491.89     43.20 o 
  -5   6   9      134.55      117.01     21.85 o 
  -4   6   9       87.19       73.19     14.28 o 
  -3   6   9     1453.27     1586.27     49.72 o 
  -2   6   9      345.06      398.02     19.44 o 
  -1   6   9      287.44      397.70     24.97 o 
   0   6   9        4.25       19.80     15.10 o 
   1   6   9      111.76      136.15     26.06 o 
   2   6   9      501.30      463.97     49.00 o 
   3   6   9      602.57      715.56     67.70 o 
   4   6   9        0.66      -19.75     24.27 o 
   5   6   9      332.21      366.67     46.70 o 
   6   6   9        0.05        2.39     22.04 o 
   7   6   9       25.03       49.21     31.88 o 
  -8   7   9        3.98       30.32     31.96 o 
  -7   7   9       79.82       50.16     28.16 o 
  -6   7   9        7.25       19.71     20.34 o 
  -5   7   9      188.43      169.12     31.54 o 
  -4   7   9        6.80       -3.96      9.16 o 
  -3   7   9      625.58      611.69     26.82 o 
  -2   7   9      354.70      402.26     25.38 o 
  -1   7   9        3.61        4.25      9.14 o 
   0   7   9      254.24      189.81     20.01 o 
   1   7   9        0.15        6.73     12.38 o 
   2   7   9      671.85      718.69     46.59 o 
   3   7   9      111.47       84.82     69.79 o 
   4   7   9       12.05        1.24     15.62 o 
   5   7   9        0.09      -11.20     19.38 o 
   6   7   9       43.77       12.96     26.21 o 
   7   7   9        0.40      -11.26     29.09 o 
  -8   8   9        8.57       33.14     33.56 o 
  -7   8   9       49.97       56.21     41.02 o 
  -6   8   9        1.70        6.66     22.14 o 
  -5   8   9       56.08        4.11     18.12 o 
  -4   8   9       34.22       35.61     14.91 o 
  -3   8   9       86.75       88.08     15.81 o 
  -2   8   9      631.16      671.69     34.84 o 
  -1   8   9       12.98       -7.94     10.40 o 
   0   8   9      219.36      199.11     21.62 o 
   1   8   9       17.03       20.42     14.12 o 
   2   8   9      485.55      543.41     68.54 o 
   3   8   9        8.49       29.16     17.80 o 
   4   8   9        0.01        8.68     18.56 o 
   5   8   9       16.79       25.25     22.84 o 
   6   8   9       24.10       44.70     27.89 o 
   7   8   9        0.20       18.40     27.65 o 
  -8   9   9       78.73      125.31     41.87 o 
  -7   9   9        8.23       18.08     42.62 o 
  -6   9   9        0.05        2.03     20.46 o 
  -5   9   9       69.18       35.44     38.89 o 
  -4   9   9      975.73      920.82     53.74 o 
  -3   9   9      607.01      650.49     36.48 o 
  -2   9   9      479.03      476.48     38.62 o 
  -1   9   9     1753.89     1724.78     65.66 o 
   0   9   9      220.28      265.71     47.84 o 
   1   9   9       15.18       14.75     16.30 o 
   2   9   9      511.35      472.53     32.16 o 
   3   9   9      191.81      229.66     42.82 o 
   4   9   9       42.27       18.03     22.33 o 
   5   9   9        6.40       15.73     20.51 o 
   6   9   9        1.00       20.36     25.03 o 
  -7  10   9        0.03       -2.95     25.48 o 
  -6  10   9       48.38       12.56     25.23 o 
  -5  10   9        3.28       -1.80     19.41 o 
  -4  10   9        9.64       18.23     22.63 o 
  -3  10   9        1.50        4.91     12.84 o 
  -2  10   9      790.75      722.75     40.03 o 
  -1  10   9       80.72       72.78     18.13 o 
   0  10   9       16.38       25.21     29.68 o 
   1  10   9       23.55       32.39     16.15 o 
   2  10   9       10.12       -2.81     14.93 o 
   3  10   9       36.03       16.33     18.97 o 
   4  10   9       27.75       35.15     26.12 o 
   5  10   9      323.24      308.99     47.96 o 
   6  10   9        1.56       16.46     26.44 o 
  -7  11   9      134.59      118.42     78.85 o 
  -6  11   9      218.45      272.83     45.19 o 
  -5  11   9      157.40      183.17     36.90 o 
  -4  11   9     1324.37     1241.30     87.18 o 
  -3  11   9      137.15      119.16     26.45 o 
  -2  11   9     4013.01     4034.53    134.55 o 
  -1  11   9        3.78       13.98     14.20 o 
   0  11   9      173.76      155.93     23.10 o 
   1  11   9      303.69      235.52     29.94 o 
   2  11   9      746.08      730.38     54.76 o 
   3  11   9      645.37      759.57    103.40 o 
   4  11   9       11.60       36.59     23.10 o 
   5  11   9       20.40       -0.07     24.02 o 
   6  11   9       37.27       46.89     29.93 o 
  -7  12   9       12.38        4.39     30.11 o 
  -6  12   9        8.81       12.79     27.87 o 
  -5  12   9        1.05      -15.50     23.03 o 
  -4  12   9        1.08      -13.32     17.15 o 
  -3  12   9       30.12        3.43     16.76 o 
  -2  12   9      396.05      434.08     42.37 o 
  -1  12   9      260.07      334.70     45.09 o 
   0  12   9        2.70       14.87     16.53 o 
   1  12   9      392.99      358.77     52.66 o 
   2  12   9        5.13        6.58     21.39 o 
   3  12   9        6.21       13.58     37.82 o 
   4  12   9        0.54       21.23     30.64 o 
   5  12   9      148.24      122.57     45.94 o 
   6  12   9        1.18        4.32     30.23 o 
  -6  13   9        7.65       21.02     28.23 o 
  -5  13   9        7.50       20.36     26.67 o 
  -4  13   9       69.72       72.81     35.24 o 
  -3  13   9      484.25      438.83     36.22 o 
  -2  13   9       61.66       55.34     19.13 o 
  -1  13   9       75.87       96.97     23.86 o 
   0  13   9      365.07      327.66     33.02 o 
   1  13   9      464.12      442.69     41.61 o 
   2  13   9     1444.45     1503.56    108.60 o 
   3  13   9      121.11      148.06     42.44 o 
   4  13   9       18.37       32.22     36.22 o 
   5  13   9      337.30      451.43     71.94 o 
  -6  14   9        7.27      -32.30     30.11 o 
  -5  14   9       22.50      -24.55     24.41 o 
  -4  14   9       48.35       58.76     26.24 o 
  -3  14   9      256.60      307.14     39.53 o 
  -2  14   9      698.11      801.72     50.26 o 
  -1  14   9      160.34      115.37     31.29 o 
   0  14   9        1.85       -7.74     15.83 o 
   1  14   9      433.76      439.77    106.05 o 
   2  14   9        2.60      -12.90     35.69 o 
   3  14   9       44.65       33.57     32.16 o 
   4  14   9       27.26       25.71     52.74 o 
   5  14   9       48.57      -11.29     34.05 o 
  -6  15   9       33.26       12.59     32.45 o 
  -5  15   9       22.68       45.45     32.45 o 
  -4  15   9       75.55       15.23     24.28 o 
  -3  15   9      109.46      105.47     26.22 o 
  -2  15   9       10.06        7.03     21.22 o 
  -1  15   9        9.17       20.24     22.80 o 
   0  15   9      236.17      253.33     48.96 o 
   1  15   9       65.24       97.60     37.11 o 
   2  15   9       30.91      -12.18     25.33 o 
   3  15   9        5.04      -27.86     28.60 o 
   4  15   9      107.17      108.35    119.87 o 
   5  15   9        0.45       23.32     39.74 o 
  -5  16   9        2.30       -7.55     33.21 o 
  -4  16   9        4.29        5.07     26.75 o 
  -3  16   9       14.36       25.75     46.25 o 
  -2  16   9       34.58       -4.36     50.25 o 
  -1  16   9       29.49       52.25     29.32 o 
   0  16   9       21.95       58.87     34.98 o 
   1  16   9        7.95        8.64     36.22 o 
   2  16   9        0.31        7.35     34.22 o 
   3  16   9        0.84      -13.07     29.75 o 
   4  16   9        5.78       49.31     54.34 o 
  -5  17   9        0.46      -15.98     60.73 o 
  -4  17   9      175.16      191.24     50.00 o 
  -3  17   9        0.70       -9.91     27.98 o 
  -2  17   9      203.99      164.83     53.32 o 
  -1  17   9       13.36       12.80     28.43 o 
   0  17   9       40.49       82.58     39.74 o 
   1  17   9        0.07       29.83     41.55 o 
   2  17   9       48.23       18.22     36.07 o 
   3  17   9       63.71       71.69     40.05 o 
  -4  18   9       12.07      -33.13     39.42 o 
  -3  18   9        7.23      -14.02     29.33 o 
  -2  18   9       38.47       34.81     31.69 o 
  -1  18   9        3.61       -5.83     27.76 o 
   0  18   9       24.31       37.64     36.07 o 
   1  18   9        1.52      -11.00     34.26 o 
   2  18   9       38.00       20.06     42.92 o 
   3  18   9        3.45       -2.41     39.74 o 
  -3  19   9       64.12       82.54     40.34 o 
  -2  19   9        0.00       -9.72     32.30 o 
  -1  19   9       16.65       43.68     41.68 o 
   0  19   9       80.13       66.06     39.36 o 
   1  19   9        0.04      -35.15     35.73 o 
   2  19   9        3.04       18.18     39.88 o 
  -1  20   9       27.65       43.38     43.24 o 
   0  20   9       97.42       42.39     70.32 o 
  -8   0  10        1.16       15.98     39.42 o 
  -7   0  10      579.04      530.81     85.27 o 
  -6   0  10      991.08      776.29     90.64 o 
  -5   0  10      913.07     1020.54     95.98 o 
  -4   0  10      151.05      204.60     39.43 o 
  -3   0  10     1090.96     1000.88     78.96 o 
  -2   0  10      218.77      160.97     14.58 o 
  -1   0  10      284.70      284.84     26.33 o 
   0   0  10      275.78      380.13     32.76 o 
   1   0  10      645.24      742.68     47.06 o 
   2   0  10     2551.76     2243.93    160.36 o 
   3   0  10        0.66       -8.52     23.44 o 
   4   0  10      562.89      686.50     90.61 o 
   5   0  10     1064.93     1177.27    130.10 o 
   6   0  10       30.99       42.62     57.53 o 
   7   0  10       66.63        0.00     63.93 o 
  -8   1  10       28.97       20.63     30.93 o 
  -7   1  10        4.99       24.76     25.48 o 
  -6   1  10       22.86       55.94     24.86 o 
  -5   1  10       60.97       11.52     18.03 o 
  -4   1  10        2.62      -13.74      9.84 o 
  -3   1  10      339.68      395.66     32.41 o 
  -2   1  10       39.87       47.85      7.17 o 
  -1   1  10     1167.85     1285.73     35.48 o 
   0   1  10    10074.71     9760.51    217.72 o 
   1   1  10       41.76       53.70     16.17 o 
   2   1  10      438.04      367.27     55.97 o 
   3   1  10      130.72       82.16     29.30 o 
   4   1  10        2.54       -5.68     19.18 o 
   5   1  10       89.63      156.37    106.02 o 
   6   1  10        0.12      -20.66     31.13 o 
   7   1  10        3.43      -52.29     50.07 o 
  -8   2  10        5.22      -18.58     37.29 o 
  -7   2  10      185.89      169.07     38.04 o 
  -6   2  10      258.94      136.09     57.55 o 
  -5   2  10      601.56      559.23     49.16 o 
  -4   2  10      255.39      231.81     33.04 o 
  -3   2  10      178.23      207.42     14.84 o 
  -2   2  10        1.96        9.57      5.73 o 
  -1   2  10     1141.88     1025.62     30.27 o 
   0   2  10      361.51      428.49     20.74 o 
   1   2  10     1162.91     1251.14     56.25 o 
   2   2  10      746.42      721.19     56.09 o 
   3   2  10       20.96       -3.60     16.44 o 
   4   2  10       19.45       38.14     72.98 o 
   5   2  10      190.04      233.83     55.94 o 
   6   2  10        0.37      -20.86     29.68 o 
   7   2  10       21.35      -11.94     29.34 o 
  -8   3  10        0.11       10.86     27.43 o 
  -7   3  10       13.23       -5.07     23.51 o 
  -6   3  10       70.61       69.01     24.73 o 
  -5   3  10      353.22      519.66     47.32 o 
  -4   3  10     1468.30     1509.67     92.91 o 
  -3   3  10      163.63      158.12     11.25 o 
  -2   3  10     4621.89     4795.55    122.30 o 
  -1   3  10     8460.26     8604.17    193.15 o 
   0   3  10     4077.71     3880.13    103.14 o 
   1   3  10       84.74       97.20     18.33 o 
   2   3  10     2175.89     2079.18    109.47 o 
   3   3  10        2.45       46.11     22.78 o 
   4   3  10       14.22       44.02     25.80 o 
   5   3  10       58.11       26.23     30.98 o 
   6   3  10        3.32      -34.05     28.35 o 
   7   3  10        0.25      -13.93     27.71 o 
  -8   4  10        0.45       14.76     30.02 o 
  -7   4  10      127.14       80.75     37.29 o 
  -6   4  10       17.20      -18.65     17.33 o 
  -5   4  10      109.90      142.37     22.04 o 
  -4   4  10      362.95      391.05     50.77 o 
  -3   4  10     3327.97     3208.48     86.57 o 
  -2   4  10      168.54      150.85     15.06 o 
  -1   4  10      747.98      742.70     33.45 o 
   0   4  10      530.92      465.54     22.84 o 
   1   4  10        0.98       -2.24     10.86 o 
   2   4  10     1020.11      928.28     67.12 o 
   3   4  10        1.78       -0.26     34.09 o 
   4   4  10       46.16        3.11     24.27 o 
   5   4  10        1.23       -1.20     24.67 o 
   6   4  10       18.68       57.30     36.45 o 
   7   4  10        0.34       15.75     30.54 o 
  -8   5  10        9.69      -17.05     29.75 o 
  -7   5  10      142.74      114.54     34.28 o 
  -6   5  10       34.45       37.34     32.89 o 
  -5   5  10       83.21      106.75     20.59 o 
  -4   5  10      108.43      134.31     36.30 o 
  -3   5  10     1838.95     1910.39     56.61 o 
  -2   5  10       55.13       64.06      9.69 o 
  -1   5  10     2353.28     2496.01     70.38 o 
   0   5  10      903.45     1009.47     43.63 o 
   1   5  10     1093.37     1158.80    100.07 o 
   2   5  10      107.82       84.65     27.76 o 
   3   5  10      127.15      203.94     68.73 o 
   4   5  10      497.54      540.89     62.01 o 
   5   5  10       64.77       68.06     34.66 o 
   6   5  10       12.74       -7.01     22.80 o 
   7   5  10       45.81       35.75     30.84 o 
  -8   6  10        0.34       18.95     29.83 o 
  -7   6  10       92.37       90.88     34.98 o 
  -6   6  10      236.64      299.76     36.75 o 
  -5   6  10       97.99      108.80     26.59 o 
  -4   6  10      106.65      120.79     15.88 o 
  -3   6  10      275.94      291.76     18.03 o 
  -2   6  10      270.43      352.18     23.29 o 
  -1   6  10      852.07      841.93     31.54 o 
   0   6  10       21.71       16.92     11.29 o 
   1   6  10        9.55       27.59     15.20 o 
   2   6  10      582.75      618.99     57.99 o 
   3   6  10     1232.69     1375.48     94.64 o 
   4   6  10       18.98        2.36     25.97 o 
   5   6  10       60.60       -1.78     21.06 o 
   6   6  10       63.94       23.59     33.43 o 
   7   6  10       12.95      -27.30     28.63 o 
  -8   7  10        4.27       -3.15     28.60 o 
  -7   7  10       30.32       44.76     28.24 o 
  -6   7  10      195.88      229.47     40.50 o 
  -5   7  10        3.58        3.01     17.05 o 
  -4   7  10       17.59       15.58     13.97 o 
  -3   7  10       23.37        7.77     10.05 o 
  -2   7  10      714.99      699.66     45.60 o 
  -1   7  10      181.47      166.09     19.21 o 
   0   7  10     2949.65     3030.28    114.79 o 
   1   7  10        0.11        3.53     13.63 o 
   2   7  10       13.72       34.59     16.14 o 
   3   7  10       63.55       71.81     32.50 o 
   4   7  10       59.94       70.81     31.54 o 
   5   7  10       19.36       -2.68     22.46 o 
   6   7  10       44.05       32.25     27.34 o 
   7   7  10        5.41       19.05     31.61 o 
  -8   8  10       16.53       20.61     32.61 o 
  -7   8  10        2.08       -1.02     26.11 o 
  -6   8  10      117.64      229.00     39.16 o 
  -5   8  10        0.90        9.59     29.83 o 
  -4   8  10       67.91       62.00     35.71 o 
  -3   8  10       28.23       40.96     13.01 o 
  -2   8  10      441.87      454.88     29.53 o 
  -1   8  10      310.85      328.73     25.55 o 
   0   8  10     1074.41     1024.61     58.97 o 
   1   8  10       12.32       18.25     14.57 o 
   2   8  10        3.09        7.56     15.35 o 
   3   8  10      141.07      149.96     38.07 o 
   4   8  10       79.24       78.74     37.70 o 
   5   8  10        3.75      -16.37     24.27 o 
   6   8  10      122.88      178.22     37.94 o 
   7   8  10        3.18       12.08     28.82 o 
  -8   9  10        7.39        4.25     29.18 o 
  -7   9  10       23.83       21.86     26.35 o 
  -6   9  10       17.30       55.20     50.61 o 
  -5   9  10       92.89       73.52     25.62 o 
  -4   9  10      100.91      105.78     32.97 o 
  -3   9  10        0.81       13.07     12.52 o 
  -2   9  10      577.04      676.30     37.43 o 
  -1   9  10     2550.91     2495.80     87.44 o 
   0   9  10     2080.73     2003.17     75.87 o 
   1   9  10      117.83      145.59     23.42 o 
   2   9  10      451.83      451.51     32.28 o 
   3   9  10      165.02      158.08     29.76 o 
   4   9  10      222.45      253.97     37.65 o 
   5   9  10       39.26       50.32     24.80 o 
   6   9  10        6.26       10.97     26.76 o 
  -7  10  10        5.37       -3.12     27.30 o 
  -6  10  10       96.42       50.96     28.25 o 
  -5  10  10     1156.74     1323.95    125.30 o 
  -4  10  10      388.36      433.06     41.28 o 
  -3  10  10      805.24      854.07     44.45 o 
  -2  10  10       67.06       81.30     17.95 o 
  -1  10  10     1468.85     1416.85     65.30 o 
   0  10  10     1188.23     1091.41     52.29 o 
   1  10  10       19.91        8.66     15.20 o 
   2  10  10       10.59        1.33     16.14 o 
   3  10  10      124.14      112.66     26.00 o 
   4  10  10       52.07       32.34     21.19 o 
   5  10  10      399.73      423.14     50.25 o 
   6  10  10      138.42      210.05     45.67 o 
  -7  11  10       44.47       46.36     46.35 o 
  -6  11  10        0.38      -17.97     22.21 o 
  -5  11  10      146.65      141.69     43.15 o 
  -4  11  10       18.64       14.69     17.29 o 
  -3  11  10      103.58      110.81     20.87 o 
  -2  11  10       41.41       33.66     16.34 o 
  -1  11  10       36.95       30.39     16.09 o 
   0  11  10       27.03       56.08     18.54 o 
   1  11  10       81.27       75.83     25.07 o 
   2  11  10      109.29       90.39     24.68 o 
   3  11  10       23.06       31.96     27.75 o 
   4  11  10       33.68       60.71     32.77 o 
   5  11  10       10.45        3.32     26.22 o 
   6  11  10       42.28       25.02     29.27 o 
  -7  12  10       62.04       -1.60     30.14 o 
  -6  12  10       95.61       79.47     39.42 o 
  -5  12  10       72.19       86.72     55.94 o 
  -4  12  10       55.13       35.85     22.21 o 
  -3  12  10     3609.25     3581.02    122.00 o 
  -2  12  10       74.06       71.16     20.38 o 
  -1  12  10        6.78       12.52     15.79 o 
   0  12  10     2986.12     2889.87    104.50 o 
   1  12  10      514.55      537.72     67.95 o 
   2  12  10       33.39        9.47     18.46 o 
   3  12  10        0.64        0.95     27.09 o 
   4  12  10      568.37      625.53    226.49 o 
   5  12  10       13.02       15.65     34.22 o 
   6  12  10        1.21       35.69     39.93 o 
  -6  13  10       50.25       39.25     31.20 o 
  -5  13  10        7.19       16.43     26.74 o 
  -4  13  10      168.49      114.45     33.05 o 
  -3  13  10      360.06      370.99     35.12 o 
  -2  13  10       99.88       60.94     21.84 o 
  -1  13  10       11.56       46.44     29.71 o 
   0  13  10     1035.74     1011.72     54.87 o 
   1  13  10       84.41       59.28     22.68 o 
   2  13  10      306.85      279.70     40.05 o 
   3  13  10      741.19      932.76    128.99 o 
   4  13  10       77.47       36.44     33.68 o 
   5  13  10      129.35      219.88     56.07 o 
  -6  14  10       76.58       32.40     42.62 o 
  -5  14  10       87.55       70.44     33.88 o 
  -4  14  10       93.99      152.86     46.34 o 
  -3  14  10      124.36      150.06     27.94 o 
  -2  14  10      390.65      374.97     62.71 o 
  -1  14  10       73.89        6.95     19.71 o 
   0  14  10       46.98       39.05     34.91 o 
   1  14  10      121.61      137.05     31.55 o 
   2  14  10       37.87       63.53     34.12 o 
   3  14  10       61.79       14.42     29.69 o 
   4  14  10      141.67      134.38     46.98 o 
   5  14  10       12.61       19.69     37.91 o 
  -6  15  10       17.94       23.35     55.93 o 
  -5  15  10       10.07      -19.18     29.69 o 
  -4  15  10        1.03      -17.04     23.23 o 
  -3  15  10       89.89       69.50     24.12 o 
  -2  15  10       72.85       33.88     23.05 o 
  -1  15  10       59.30       22.74     20.55 o 
   0  15  10      185.11       95.56     36.54 o 
   1  15  10      512.49      300.56     79.94 o 
   2  15  10       88.09       36.01     33.03 o 
   3  15  10       61.30       79.46     38.00 o 
   4  15  10       24.09       30.47     36.82 o 
  -5  16  10        3.39       -6.67     40.49 o 
  -4  16  10       11.83       23.78     25.86 o 
  -3  16  10       12.66       23.45     22.68 o 
  -2  16  10       32.48       43.65     29.79 o 
  -1  16  10       18.71       23.66     26.75 o 
   0  16  10        1.78       -9.24     30.36 o 
   1  16  10       43.89       46.38     34.63 o 
   2  16  10        3.31       25.45     33.21 o 
   3  16  10      169.92      160.46     50.75 o 
   4  16  10       19.16      -25.22     33.68 o 
  -4  17  10      125.36      136.79     49.71 o 
  -3  17  10       40.34       91.58     34.02 o 
  -2  17  10       67.15      115.76     42.53 o 
  -1  17  10        0.43       -5.37     29.22 o 
   0  17  10        0.51       -3.90     33.52 o 
   1  17  10      117.88      168.61     48.07 o 
   2  17  10        0.04       -3.73     29.38 o 
   3  17  10        3.81        1.70     37.31 o 
  -4  18  10        0.34      -13.94     38.98 o 
  -3  18  10       16.87       27.81     33.27 o 
  -2  18  10        7.22        8.94     31.27 o 
  -1  18  10       47.81       51.01     33.90 o 
   0  18  10       26.17       13.08     40.49 o 
   1  18  10       19.70       24.02     35.56 o 
   2  18  10      128.57      191.71    125.20 o 
  -3  19  10       27.40      -63.93     42.62 o 
  -2  19  10       26.87       33.86     38.18 o 
  -1  19  10       21.12       77.72     46.55 o 
   0  19  10       45.56       63.51     91.10 o 
   1  19  10        3.74      -31.92     37.01 o 
  -8   1  11      124.39      134.73     40.60 o 
  -7   1  11       16.20       40.40     36.22 o 
  -6   1  11       16.93       61.72     26.24 o 
  -5   1  11       21.85        0.72     16.08 o 
  -4   1  11     1131.54     1086.97     64.82 o 
  -3   1  11       80.89       63.82     13.70 o 
  -2   1  11     1214.62     1310.19     36.46 o 
  -1   1  11     9134.31     9634.70    215.43 o 
   0   1  11      620.14      632.33     23.60 o 
   1   1  11       56.77       72.41     15.31 o 
   2   1  11     1149.44     1159.23     75.04 o 
   3   1  11        7.17       19.22     31.43 o 
   4   1  11      203.58      287.73     46.64 o 
   5   1  11      147.82      142.49     41.81 o 
   6   1  11       97.19       48.74     40.05 o 
   7   1  11       49.31       25.26     51.27 o 
  -8   2  11        3.71       -3.41     28.36 o 
  -7   2  11       60.61       53.86     28.60 o 
  -6   2  11      861.71      896.41     70.07 o 
  -5   2  11       37.51       12.70     35.69 o 
  -4   2  11      285.29      241.27     30.46 o 
  -3   2  11      259.26      319.65     19.97 o 
  -2   2  11        6.58       18.57      6.55 o 
  -1   2  11      790.59      875.04     27.89 o 
   0   2  11     2169.96     2122.60     55.84 o 
   1   2  11       98.88       97.26     17.66 o 
   2   2  11      990.19      921.24     65.84 o 
   3   2  11      211.13      201.76     37.47 o 
   4   2  11      297.71      232.63     42.74 o 
   5   2  11      154.99      155.03     43.77 o 
   6   2  11       95.78       80.08     43.95 o 
   7   2  11       32.84      -62.60     44.07 o 
  -8   3  11        0.00        1.60     38.35 o 
  -7   3  11      129.74      136.90     35.32 o 
  -6   3  11       21.04       -8.01     20.30 o 
  -5   3  11     1161.93     1344.59     79.24 o 
  -4   3  11      512.43      509.03     34.98 o 
  -3   3  11      459.61      420.12     35.19 o 
  -2   3  11      131.23      151.78     12.27 o 
  -1   3  11     4186.41     4436.96    104.89 o 
   0   3  11      189.51      220.66     16.77 o 
   1   3  11       24.58       58.20     17.99 o 
   2   3  11      122.19      213.63     35.20 o 
   3   3  11     1503.44     1526.64    112.58 o 
   4   3  11      121.38      144.00     37.15 o 
   5   3  11       60.69       79.01     36.03 o 
   6   3  11        0.52      -27.34     38.89 o 
   7   3  11       22.49      -41.11     27.41 o 
  -8   4  11       24.82       39.73     33.47 o 
  -7   4  11        0.36       -7.22     24.72 o 
  -6   4  11        1.29       11.84     21.31 o 
  -5   4  11       92.75      118.68     22.01 o 
  -4   4  11      274.05      278.68     26.10 o 
  -3   4  11     4969.38     4996.62    128.91 o 
  -2   4  11      613.08      635.32     25.58 o 
  -1   4  11      633.24      566.66     21.57 o 
   0   4  11      807.14      854.51     33.23 o 
   1   4  11     4424.39     4597.79    163.21 o 
   2   4  11      511.65      618.05     55.40 o 
   3   4  11      905.76      952.72     76.25 o 
   4   4  11      356.00      438.44     56.80 o 
   5   4  11      170.57      125.97     39.36 o 
   6   4  11      187.12      207.52     70.86 o 
   7   4  11        0.16      -22.13     32.45 o 
  -8   5  11        0.07      -10.74     27.65 o 
  -7   5  11        0.03       -7.51     18.99 o 
  -6   5  11       16.64       25.18     18.61 o 
  -5   5  11       27.37       63.47     20.95 o 
  -4   5  11       85.77       66.49     15.81 o 
  -3   5  11     1457.09     1389.99     44.82 o 
  -2   5  11       12.95        6.53      7.44 o 
  -1   5  11       10.69       -0.59      7.60 o 
   0   5  11      208.58      221.76     25.56 o 
   1   5  11      100.59      126.05     32.07 o 
   2   5  11      198.18      166.06     34.64 o 
   3   5  11      193.34      189.99     39.60 o 
   4   5  11      439.04      557.52    136.96 o 
   5   5  11        2.21       26.24     28.97 o 
   6   5  11        1.46      -32.04     21.36 o 
   7   5  11        2.35       26.27     31.69 o 
  -8   6  11       83.67      103.22     37.82 o 
  -7   6  11       20.16       61.25     30.86 o 
  -6   6  11       27.72       19.25     21.81 o 
  -5   6  11      255.40      301.30     55.95 o 
  -4   6  11        0.19       -2.32      9.81 o 
  -3   6  11      325.43      339.11     22.08 o 
  -2   6  11     2650.55     2668.93     75.54 o 
  -1   6  11      586.13      646.03     29.10 o 
   0   6  11     1914.40     1809.18     67.17 o 
   1   6  11     1209.33     1253.55     76.42 o 
   2   6  11      436.99      477.93     39.84 o 
   3   6  11      414.17      357.94     44.76 o 
   4   6  11        2.63       32.59     28.77 o 
   5   6  11        0.47      -20.46     29.30 o 
   6   6  11       31.15       78.22     30.83 o 
   7   6  11        0.00       22.25     31.46 o 
  -8   7  11        0.46        0.55     28.36 o 
  -7   7  11        2.07        3.07     26.08 o 
  -6   7  11        6.27       -7.30     20.71 o 
  -5   7  11      208.05      181.32     33.37 o 
  -4   7  11       39.93       74.26     18.16 o 
  -3   7  11      413.46      439.80     28.21 o 
  -2   7  11       49.63       52.78     12.87 o 
  -1   7  11     1992.49     1921.14     69.78 o 
   0   7  11      273.42      237.73     23.34 o 
   1   7  11      217.13      247.74     30.76 o 
   2   7  11       80.87       69.85     38.31 o 
   3   7  11        7.73      -37.00     39.42 o 
   4   7  11      133.17      137.67     38.14 o 
   5   7  11       87.55       63.97     34.14 o 
   6   7  11       67.19       33.19     28.92 o 
   7   7  11        5.63        0.59     30.08 o 
  -8   8  11        4.30       30.14     31.21 o 
  -7   8  11       10.58        0.97     24.06 o 
  -6   8  11      489.33      518.32     76.21 o 
  -5   8  11        0.70      -20.31     17.66 o 
  -4   8  11       48.74       47.41     17.09 o 
  -3   8  11      128.16      122.94     17.95 o 
  -2   8  11      694.07      748.99     38.63 o 
  -1   8  11      627.11      606.11     35.40 o 
   0   8  11      162.67      150.47     29.44 o 
   1   8  11      568.24      549.22     40.63 o 
   2   8  11      260.84      246.69     31.22 o 
   3   8  11       14.70       19.23     24.83 o 
   4   8  11      256.70      244.69     34.30 o 
   5   8  11       78.58       89.21     31.15 o 
   6   8  11       58.08       36.68     29.70 o 
  -8   9  11       27.49       79.41     37.77 o 
  -7   9  11      174.53      211.95     45.02 o 
  -6   9  11       55.72       80.85     31.48 o 
  -5   9  11        0.94       22.99     21.38 o 
  -4   9  11       73.53      107.90     21.99 o 
  -3   9  11     1914.02     2042.49     75.51 o 
  -2   9  11       19.40       17.55     13.04 o 
  -1   9  11      358.52      407.85     30.44 o 
   0   9  11      963.04      967.55     48.46 o 
   1   9  11        0.10       -0.25     13.35 o 
   2   9  11      101.80       89.60     33.88 o 
   3   9  11      234.75      281.18     36.05 o 
   4   9  11       50.83       58.55     25.67 o 
   5   9  11       27.01       89.02     33.54 o 
   6   9  11        3.05        7.42     27.88 o 
  -7  10  11      139.62      100.42     38.04 o 
  -6  10  11       11.88      -24.45     21.22 o 
  -5  10  11       21.50       -7.91     21.38 o 
  -4  10  11       82.88       42.40     21.55 o 
  -3  10  11        2.03        9.38     13.68 o 
  -2  10  11        1.92        7.57     13.91 o 
  -1  10  11       49.14       63.93     17.87 o 
   0  10  11        0.73      -13.94     16.79 o 
   1  10  11        0.29        0.31     15.83 o 
   2  10  11      101.19       50.70     21.97 o 
   3  10  11        0.00      -10.11     18.73 o 
   4  10  11       21.57       17.33     24.41 o 
   5  10  11       16.40       36.45     26.58 o 
   6  10  11       51.39      120.37     35.68 o 
  -7  11  11       73.96       70.85     34.66 o 
  -6  11  11      110.53       32.71     28.94 o 
  -5  11  11      393.55      532.75     87.39 o 
  -4  11  11      541.12      654.46     49.40 o 
  -3  11  11     2491.53     2604.94     94.43 o 
  -2  11  11      740.00      718.76     42.83 o 
  -1  11  11     6439.07     6162.40    190.06 o 
   0  11  11       75.80       72.94     20.22 o 
   1  11  11        2.19        0.28     15.03 o 
   2  11  11     1801.97     2093.61     99.14 o 
   3  11  11      986.25      908.28     84.62 o 
   4  11  11       20.42       29.64     32.74 o 
   5  11  11       11.25       16.91     26.90 o 
   6  11  11       61.19       80.29     34.15 o 
  -7  12  11       16.78       -7.39     29.00 o 
  -6  12  11       99.65      166.18     51.68 o 
  -5  12  11       61.85       61.74     30.51 o 
  -4  12  11      159.81      185.67     44.27 o 
  -3  12  11      187.44      285.00     41.99 o 
  -2  12  11      548.53      533.22     43.01 o 
  -1  12  11        6.43      -19.84     15.36 o 
   0  12  11       99.76       78.46     22.87 o 
   1  12  11        1.38       13.68     18.34 o 
   2  12  11      526.59      462.18     44.88 o 
   3  12  11       58.53       43.96     30.51 o 
   4  12  11       53.41       96.02     39.42 o 
   5  12  11      174.42      224.19     56.13 o 
  -6  13  11        9.11       20.59     31.40 o 
  -5  13  11       25.06        1.60     25.61 o 
  -4  13  11      144.01       80.51     26.61 o 
  -3  13  11       35.27        8.43     18.32 o 
  -2  13  11       11.60        4.69     17.81 o 
  -1  13  11      121.27      133.96     25.36 o 
   0  13  11       95.68       52.15     30.76 o 
   1  13  11       97.99       70.17     24.32 o 
   2  13  11        4.58      -10.75     19.94 o 
   3  13  11      135.28      202.01     70.32 o 
   4  13  11       19.13        8.18     32.61 o 
   5  13  11        1.73       43.80     41.87 o 
  -6  14  11       71.01       62.60     41.55 o 
  -5  14  11        0.31      -12.76     32.50 o 
  -4  14  11      281.82      356.75     42.52 o 
  -3  14  11       39.37       18.44     20.83 o 
  -2  14  11        0.41       -7.54     18.84 o 
  -1  14  11      204.17      226.09     55.37 o 
   0  14  11        0.56       -7.52     18.46 o 
   1  14  11      149.71      149.96     37.99 o 
   2  14  11      429.02      372.31     54.34 o 
   3  14  11       92.26       62.33     37.67 o 
   4  14  11       10.24       18.64     35.58 o 
   5  14  11       11.43       15.15     39.67 o 
  -6  15  11       25.57       17.02     33.47 o 
  -5  15  11        1.51        6.03     32.29 o 
  -4  15  11       38.24       14.00     28.41 o 
  -3  15  11       10.88       -5.50     20.42 o 
  -2  15  11       66.98       36.16     28.89 o 
  -1  15  11        3.71       -8.92     20.61 o 
   0  15  11      137.53      167.97     33.16 o 
   1  15  11      169.07      120.93     47.95 o 
   2  15  11       95.37       31.90    114.01 o 
   3  15  11       10.56       25.39     35.73 o 
   4  15  11        6.81       42.02     42.86 o 
  -5  16  11      192.43      195.53     76.72 o 
  -4  16  11        9.15      -29.00     31.59 o 
  -3  16  11       14.63       12.05     22.81 o 
  -2  16  11       88.58       78.42     38.27 o 
  -1  16  11        0.12      -19.63     25.46 o 
   0  16  11        7.20       -7.11     27.49 o 
   1  16  11       30.20       -4.49     29.96 o 
   2  16  11       61.30       79.24     42.92 o 
   3  16  11      192.01      298.33     63.64 o 
   4  16  11       10.85       64.43     61.26 o 
  -4  17  11        1.34       -6.72     33.47 o 
  -3  17  11      101.27       87.77     36.09 o 
  -2  17  11       64.67        9.85     31.08 o 
  -1  17  11       49.11        6.39     27.65 o 
   0  17  11        5.70        5.22     32.61 o 
   1  17  11        6.54      -28.75     31.09 o 
   2  17  11      146.60      188.61     53.43 o 
   3  17  11       12.74       25.50     36.07 o 
  -4  18  11       10.40       20.30     41.36 o 
  -3  18  11       74.30      115.07     63.40 o 
  -2  18  11        7.54       56.59     32.05 o 
  -1  18  11       29.79       13.33     32.08 o 
   0  18  11       12.12       24.01     33.78 o 
   1  18  11       56.66       95.86     53.27 o 
   2  18  11       60.08       19.50     39.74 o 
  -2  19  11        0.05      -30.04     30.53 o 
  -1  19  11       34.43       28.08     42.92 o 
   0  19  11       11.76       14.63     37.37 o 
   1  19  11        9.43      -10.81     38.53 o 
  -8   0  12       22.10       29.83     45.81 o 
  -7   0  12      493.88      505.20     83.13 o 
  -6   0  12     1819.32     2118.12    163.26 o 
  -5   0  12       31.36       54.34     28.77 o 
  -4   0  12      267.90      320.79     47.96 o 
  -3   0  12      640.67      695.22     65.04 o 
  -2   0  12     3389.64     3313.07    113.90 o 
  -1   0  12     4516.61     4832.26    160.18 o 
   0   0  12      746.74      639.31     34.75 o 
   1   0  12     5945.69     5593.98    232.08 o 
   2   0  12        9.72       36.22     29.83 o 
   3   0  12       14.82       22.37     27.70 o 
   4   0  12       77.53       67.13     49.01 o 
   5   0  12      599.45      725.90    109.79 o 
   6   0  12      459.35      539.28    107.64 o 
   7   0  12       26.25      -60.73     63.93 o 
  -8   1  12        1.59        8.52     30.13 o 
  -7   1  12       97.13       55.63     29.00 o 
  -6   1  12       24.69        0.87     20.30 o 
  -5   1  12      366.97      348.89     39.94 o 
  -4   1  12      706.66      735.58     57.04 o 
  -3   1  12       14.36        3.22      9.60 o 
  -2   1  12       73.09       65.21     13.42 o 
  -1   1  12      665.61      668.51     23.99 o 
   0   1  12     3935.47     3995.94    119.60 o 
   1   1  12      130.16      123.12     16.45 o 
   2   1  12        0.90        1.53     42.08 o 
   3   1  12      101.22      134.97     32.46 o 
   4   1  12       34.27       -9.13     31.96 o 
   5   1  12        5.44        5.37     33.78 o 
   6   1  12        1.03      -33.18     37.15 o 
   7   1  12        8.55      -60.39     44.28 o 
  -8   2  12        1.39       22.27     30.86 o 
  -7   2  12      154.34      111.19     33.22 o 
  -6   2  12      330.53      359.81     72.47 o 
  -5   2  12      144.90      171.54     35.16 o 
  -4   2  12      754.96      799.65     47.49 o 
  -3   2  12      402.57      441.94     22.90 o 
  -2   2  12     3270.12     3351.24     81.54 o 
  -1   2  12     4734.72     4653.48    109.87 o 
   0   2  12    10205.48    10382.52    233.39 o 
   1   2  12       13.95        2.31     12.18 o 
   2   2  12     1575.09     1504.56    123.82 o 
   3   2  12      125.82      103.95     31.62 o 
   4   2  12       92.64       24.92     28.23 o 
   5   2  12        0.00       11.72     30.34 o 
   6   2  12       28.88       24.58     39.91 o 
   7   2  12        0.23      -19.98     47.08 o 
  -8   3  12       43.72       27.83     33.12 o 
  -7   3  12       56.25       58.30     29.69 o 
  -6   3  12      198.93      166.96     85.25 o 
  -5   3  12       24.59       33.21     16.81 o 
  -4   3  12      397.98      346.16     70.03 o 
  -3   3  12       45.28       34.02      7.71 o 
  -2   3  12     1358.78     1488.51     45.81 o 
  -1   3  12     1082.13     1112.51     33.95 o 
   0   3  12     3368.81     3642.65     99.69 o 
   1   3  12       31.01       50.77     17.11 o 
   2   3  12      526.44      602.23     55.54 o 
   3   3  12     1684.50     1721.68    104.52 o 
   4   3  12        0.47      -10.83     21.49 o 
   5   3  12      193.10      132.02     57.54 o 
   6   3  12       84.69       51.41     40.81 o 
   7   3  12        2.05      -27.84     29.52 o 
  -8   4  12       40.43       27.18     31.20 o 
  -7   4  12       12.34        5.66     25.03 o 
  -6   4  12       23.11        1.35     15.71 o 
  -5   4  12      210.35      206.28     27.14 o 
  -4   4  12      125.37      102.65     18.13 o 
  -3   4  12      146.46      119.14     13.03 o 
  -2   4  12     1203.96     1143.96     38.64 o 
  -1   4  12      888.77      841.55     28.52 o 
   0   4  12     1267.59     1298.83     45.12 o 
   1   4  12      421.81      498.51     36.69 o 
   2   4  12      684.57      806.48     65.54 o 
   3   4  12      907.96      944.71     75.78 o 
   4   4  12       99.56       25.77     27.89 o 
   5   4  12       92.89       45.34     42.62 o 
   6   4  12        7.02      -17.98     34.12 o 
   7   4  12        0.22      -18.06     31.90 o 
  -8   5  12        0.33      -20.58     27.65 o 
  -7   5  12       25.77        6.49     19.26 o 
  -6   5  12      627.63      671.54     49.37 o 
  -5   5  12        0.20      -19.71     13.14 o 
  -4   5  12       10.45        2.32     12.13 o 
  -3   5  12      618.21      608.51     26.15 o 
  -2   5  12      659.89      772.01     30.61 o 
  -1   5  12      206.40      236.95     14.16 o 
   0   5  12       41.63       44.40     14.82 o 
   1   5  12       95.69      101.95     21.94 o 
   2   5  12        5.06      -36.76     24.50 o 
   3   5  12      288.24      300.62     47.49 o 
   4   5  12        0.09       31.12     25.77 o 
   5   5  12      229.37      192.03     46.70 o 
   6   5  12        5.96      -12.16     33.85 o 
   7   5  12        0.04      -33.15     29.88 o 
  -8   6  12       16.75       35.93     36.22 o 
  -7   6  12       11.50       14.57     24.41 o 
  -6   6  12       94.31      109.09     30.72 o 
  -5   6  12      109.27       88.39     33.03 o 
  -4   6  12        9.33      -16.05     16.84 o 
  -3   6  12      567.12      572.32     41.56 o 
  -2   6  12       60.07       47.59     10.51 o 
  -1   6  12      378.79      411.20     22.29 o 
   0   6  12      681.48      601.35     35.18 o 
   1   6  12      278.96      301.40     68.53 o 
   2   6  12      123.84      118.60     35.24 o 
   3   6  12        2.29        2.99     24.83 o 
   4   6  12      142.08       86.81     75.12 o 
   5   6  12       31.73      -12.91     30.65 o 
   6   6  12        8.77       22.87     26.45 o 
  -8   7  12        0.53      -26.37     25.59 o 
  -7   7  12       21.25        7.68     24.83 o 
  -6   7  12      614.57      714.51     66.21 o 
  -5   7  12      327.38      256.45     53.82 o 
  -4   7  12      109.00      159.62     29.75 o 
  -3   7  12       75.24       93.48     16.34 o 
  -2   7  12        0.47       -4.25      9.94 o 
  -1   7  12     1024.57     1027.91     46.85 o 
   0   7  12       56.68       52.75     15.53 o 
   1   7  12        0.11       -0.49     14.86 o 
   2   7  12      296.99      220.89     48.05 o 
   3   7  12      392.90      376.41     90.23 o 
   4   7  12      234.90      246.29     49.25 o 
   5   7  12      208.99      246.75     45.82 o 
   6   7  12        0.63        1.02     27.71 o 
  -8   8  12       10.96       22.25     32.61 o 
  -7   8  12       87.09       82.33     32.69 o 
  -6   8  12       18.14       46.08     25.03 o 
  -5   8  12       16.18       61.34     25.32 o 
  -4   8  12       37.41       67.82     19.27 o 
  -3   8  12       44.52       46.80     14.88 o 
  -2   8  12      110.24       63.57     19.22 o 
  -1   8  12      758.80      724.67     41.40 o 
   0   8  12      145.66      134.99     20.47 o 
   1   8  12      313.10      271.11     43.86 o 
   2   8  12       14.30        6.65     17.39 o 
   3   8  12      188.54      178.34     55.41 o 
   4   8  12       14.22       37.50     36.22 o 
   5   8  12      192.23      322.34     46.13 o 
   6   8  12        3.39       27.28     29.41 o 
  -7   9  12      384.10      396.93     57.66 o 
  -6   9  12        9.27       -3.24     20.71 o 
  -5   9  12       54.92       51.74     39.42 o 
  -4   9  12      588.00      624.33     44.44 o 
  -3   9  12      221.44      268.63     26.17 o 
  -2   9  12      430.07      438.89     54.57 o 
  -1   9  12      573.01      569.59     35.88 o 
   0   9  12     1303.98     1384.71     60.88 o 
   1   9  12       16.21       47.18     33.58 o 
   2   9  12        0.50        9.32     17.20 o 
   3   9  12      787.15      820.88     79.47 o 
   4   9  12      256.85      271.31     34.90 o 
   5   9  12        2.75        9.18     26.56 o 
   6   9  12       20.08       40.55     31.07 o 
  -7  10  12       21.77       16.32     29.68 o 
  -6  10  12       35.33       45.47     27.39 o 
  -5  10  12      298.48      351.05     47.45 o 
  -4  10  12        0.25       12.63     17.84 o 
  -3  10  12        3.39       19.81     15.21 o 
  -2  10  12      915.72      872.30     45.78 o 
  -1  10  12      601.88      494.22     35.21 o 
   0  10  12      217.02      194.12     25.01 o 
   1  10  12      771.64      798.69     52.78 o 
   2  10  12      107.71      149.94     27.58 o 
   3  10  12      243.72      160.67     41.56 o 
   4  10  12      290.12      326.55     44.30 o 
   5  10  12       83.55       85.63     32.16 o 
   6  10  12        6.63       25.97     30.06 o 
  -7  11  12      152.67      244.94     48.24 o 
  -6  11  12       57.84       51.92     34.63 o 
  -5  11  12       23.05      -18.92     21.81 o 
  -4  11  12      763.07      845.94     62.95 o 
  -3  11  12      458.86      501.65     41.43 o 
  -2  11  12       44.24       52.94     21.13 o 
  -1  11  12     1313.11     1302.73     60.89 o 
   0  11  12       34.63       79.35     21.41 o 
   1  11  12      584.10      669.49     87.20 o 
   2  11  12       26.56       28.73     22.17 o 
   3  11  12      119.14       31.29     30.45 o 
   4  11  12        2.38       -2.87     29.12 o 
   5  11  12        0.26       17.81     29.33 o 
  -7  12  12        2.34       -7.51     29.69 o 
  -6  12  12       82.29       69.97     34.88 o 
  -5  12  12      122.81      174.56     58.60 o 
  -4  12  12      110.89      117.52     28.20 o 
  -3  12  12       39.43       43.65     19.17 o 
  -2  12  12     2572.05     2774.45    102.18 o 
  -1  12  12      191.38      150.26     26.30 o 
   0  12  12        0.65      -21.61     16.83 o 
   1  12  12     3162.24     3079.09    128.32 o 
   2  12  12      394.74      436.98     61.04 o 
   3  12  12       90.60      127.24     62.86 o 
   4  12  12       48.94       92.88     43.52 o 
   5  12  12      290.54      200.81     55.52 o 
  -6  13  12        5.14        0.82     29.58 o 
  -5  13  12       39.44        5.07     28.18 o 
  -4  13  12      310.47      351.22     40.67 o 
  -3  13  12       25.87       30.69     19.25 o 
  -2  13  12       94.91       65.91     22.15 o 
  -1  13  12        4.28       14.90     18.95 o 
   0  13  12       21.42       11.91     18.66 o 
   1  13  12       14.22       -0.49     18.00 o 
   2  13  12      206.27      147.02     31.34 o 
   3  13  12       67.47      103.27     38.98 o 
   4  13  12      118.22       75.29     39.91 o 
   5  13  12        0.22       14.92     54.87 o 
  -6  14  12        2.31      -10.34     32.29 o 
  -5  14  12       58.45        5.31     30.78 o 
  -4  14  12      239.65      250.04     37.77 o 
  -3  14  12        0.64       -4.50     18.51 o 
  -2  14  12       34.92       76.56     24.55 o 
  -1  14  12      221.06      209.90     30.76 o 
   0  14  12       56.06       51.76     22.64 o 
   1  14  12       19.65       31.26     21.93 o 
   2  14  12        0.73      -23.61     22.26 o 
   3  14  12       20.61       20.20     34.12 o 
   4  14  12       71.07       87.86     46.29 o 
  -5  15  12       38.63      -20.13     30.45 o 
  -4  15  12       19.13       -2.53     25.79 o 
  -3  15  12       39.01       61.15     30.26 o 
  -2  15  12        5.83       -5.10     21.30 o 
  -1  15  12        0.60        6.09     20.78 o 
   0  15  12        0.34       21.79     23.19 o 
   1  15  12        0.71       15.11     28.65 o 
   2  15  12       46.65        9.65     30.78 o 
   3  15  12       14.07       16.12     34.56 o 
   4  15  12       10.09       74.66     52.21 o 
  -5  16  12       26.92       12.55     35.78 o 
  -4  16  12       33.86       12.34     36.06 o 
  -3  16  12       10.09        9.13     27.17 o 
  -2  16  12       18.48      -11.02     32.60 o 
  -1  16  12        5.30      -28.77     26.30 o 
   0  16  12      104.13      124.64     44.07 o 
   1  16  12        0.04       22.83     31.40 o 
   2  16  12        6.27      -14.22     30.93 o 
   3  16  12       37.28       49.39     42.11 o 
  -4  17  12        7.63        7.21     37.87 o 
  -3  17  12      249.38      330.01     64.42 o 
  -2  17  12       23.34        6.54     30.22 o 
  -1  17  12       13.60       55.45     33.75 o 
   0  17  12      172.46      264.46     59.14 o 
   1  17  12       41.38       31.04     36.49 o 
   2  17  12       72.35       48.67     63.40 o 
   3  17  12        7.38      -25.26     36.07 o 
  -3  18  12        0.06        2.00     42.10 o 
  -2  18  12        8.93      -33.17     31.12 o 
  -1  18  12        0.04      -39.62     29.24 o 
   0  18  12       10.42       27.24     43.15 o 
   1  18  12       59.00       57.86     39.91 o 
   2  18  12       57.91       56.52     45.58 o 
  -2  19  12       12.21       -0.07     33.77 o 
  -1  19  12      260.28      352.78     70.45 o 
   0  19  12        0.56       29.78     43.21 o 
  -8   1  13       54.32       39.66     33.05 o 
  -7   1  13      103.23       54.48     28.36 o 
  -6   1  13       12.58       15.11     22.75 o 
  -5   1  13      299.47      295.33     38.05 o 
  -4   1  13     1131.79     1106.36     66.32 o 
  -3   1  13      154.96      164.49     13.56 o 
  -2   1  13     2738.59     2789.82     69.87 o 
  -1   1  13      627.12      605.72     23.50 o 
   0   1  13    15491.85    15691.85    347.28 o 
   1   1  13      676.41      673.95     74.34 o 
   2   1  13     7180.85     7303.17    311.74 o 
   3   1  13     3071.09     2827.58    147.73 o 
   4   1  13      291.65      315.51     51.18 o 
   5   1  13       14.82       24.97     43.68 o 
   6   1  13        3.93      -40.74     41.05 o 
   7   1  13        9.03      -84.60     66.06 o 
  -8   2  13        0.19      -27.36     28.18 o 
  -7   2  13      278.03      251.54     65.54 o 
  -6   2  13      416.47      374.64     46.72 o 
  -5   2  13      930.95      897.49     95.97 o 
  -4   2  13      305.36      275.43     27.14 o 
  -3   2  13     2651.29     2696.88     84.46 o 
  -2   2  13      445.85      436.08     25.11 o 
  -1   2  13      219.51      257.20     15.26 o 
   0   2  13     1526.08     1801.52     50.62 o 
   1   2  13        3.46       -6.59     13.34 o 
   2   2  13     3658.47     3626.80    172.78 o 
   3   2  13       35.80       -5.06     21.46 o 
   4   2  13       24.59      -22.91     46.35 o 
   5   2  13      262.81      245.70     70.33 o 
   6   2  13       39.60        5.70     41.77 o 
   7   2  13       11.59      -33.27     51.60 o 
  -8   3  13        8.43      -23.66     34.63 o 
  -7   3  13       15.71       15.34     24.48 o 
  -6   3  13     1114.47     1012.07     74.04 o 
  -5   3  13      105.12       70.55     38.48 o 
  -4   3  13      507.44      501.62     38.59 o 
  -3   3  13     3313.50     3367.14     90.52 o 
  -2   3  13       25.09       13.36      8.51 o 
  -1   3  13     3786.65     4350.42    104.67 o 
   0   3  13     1631.80     1707.52     64.86 o 
   1   3  13     3182.85     3446.46    129.25 o 
   2   3  13      125.19      110.05     31.96 o 
   3   3  13      185.50      169.62     90.58 o 
   4   3  13      381.28      467.35     77.80 o 
   5   3  13      140.83       68.45     61.80 o 
   6   3  13       22.41      -12.84     37.45 o 
   7   3  13       53.22      116.41     59.13 o 
  -8   4  13        0.04       -1.04     23.22 o 
  -7   4  13       22.85       -6.46     31.66 o 
  -6   4  13        8.64       14.73     19.47 o 
  -5   4  13      570.94      568.65     46.87 o 
  -4   4  13      280.40      268.58     45.22 o 
  -3   4  13      448.18      416.27     34.00 o 
  -2   4  13     2075.69     2191.64     64.48 o 
  -1   4  13      459.17      465.40     21.06 o 
   0   4  13      214.28      213.15     16.81 o 
   1   4  13      298.92      329.53     32.15 o 
   2   4  13       36.29       65.55     26.57 o 
   3   4  13        8.92        3.00     24.06 o 
   4   4  13       43.13       53.58     33.69 o 
   5   4  13      117.26      106.50     44.03 o 
   6   4  13       54.63       69.65     81.51 o 
   7   4  13       39.19       17.37     32.37 o 
  -8   5  13       56.78       44.37     33.01 o 
  -7   5  13       31.28       25.79     25.79 o 
  -6   5  13       51.27       53.03     21.21 o 
  -5   5  13      173.53      109.23     21.04 o 
  -4   5  13        4.50       -4.88     11.17 o 
  -3   5  13      319.75      304.41     21.67 o 
  -2   5  13       11.10       17.17      9.37 o 
  -1   5  13        1.06       14.34      7.79 o 
   0   5  13      601.12      596.50     35.21 o 
   1   5  13        9.13       10.72     14.47 o 
   2   5  13      108.97       79.42     27.79 o 
   3   5  13       14.19        5.47     31.43 o 
   4   5  13      117.86       55.76     32.91 o 
   5   5  13       16.77        8.72     35.02 o 
   6   5  13        0.17      -15.75     45.28 o 
  -8   6  13       10.50       23.06     31.69 o 
  -7   6  13        9.75       52.05     29.69 o 
  -6   6  13        7.00       -3.31     20.63 o 
  -5   6  13        0.32       -2.13     22.37 o 
  -4   6  13     1495.77     1396.17     82.95 o 
  -3   6  13        0.05        1.51      8.66 o 
  -2   6  13      101.42      108.92     17.77 o 
  -1   6  13     1577.38     1533.90     45.43 o 
   0   6  13      166.23      193.90     29.38 o 
   1   6  13       95.09       44.22     24.86 o 
   2   6  13      598.45      507.54     37.78 o 
   3   6  13       18.36       73.29     41.55 o 
   4   6  13      345.25      216.50     47.79 o 
   5   6  13       31.09       -6.32     47.41 o 
   6   6  13      179.87      203.19     43.99 o 
  -8   7  13        1.29       20.53     30.72 o 
  -7   7  13        7.45       31.83     26.84 o 
  -6   7  13      136.56      141.09    109.22 o 
  -5   7  13       65.13       35.64     44.22 o 
  -4   7  13        5.54       10.65     17.90 o 
  -3   7  13      139.91      136.14     18.07 o 
  -2   7  13     1062.82     1053.44     46.90 o 
  -1   7  13      579.12      573.92     34.51 o 
   0   7  13      173.64      198.03     23.17 o 
   1   7  13      175.97      150.58     25.46 o 
   2   7  13       48.81       61.56     21.54 o 
   3   7  13      254.40      247.48     48.25 o 
   4   7  13        8.55      -10.42     26.41 o 
   5   7  13      157.21      174.19     51.28 o 
   6   7  13        2.21       36.12     29.79 o 
  -8   8  13       47.51       89.86     40.93 o 
  -7   8  13      103.49      102.36     34.88 o 
  -6   8  13       66.65       40.79     26.08 o 
  -5   8  13     1022.38     1011.02     74.60 o 
  -4   8  13      351.92      406.00     45.22 o 
  -3   8  13      914.61      846.31     45.87 o 
  -2   8  13     2148.36     2339.88     83.27 o 
  -1   8  13      253.94      259.53     35.08 o 
   0   8  13      305.24      219.90     36.00 o 
   1   8  13        2.87       -1.23     14.81 o 
   2   8  13      833.05      837.33     56.45 o 
   3   8  13       23.73       50.39     35.69 o 
   4   8  13       10.94       -5.27     38.89 o 
   5   8  13      280.22      276.64     42.96 o 
   6   8  13       27.99       43.22     31.28 o 
  -7   9  13        0.08       41.81     32.01 o 
  -6   9  13        7.61       -7.10     21.22 o 
  -5   9  13       18.14        0.46     20.78 o 
  -4   9  13       64.34       39.17     31.96 o 
  -3   9  13        0.26       -0.95     12.86 o 
  -2   9  13      160.71      206.70     27.12 o 
  -1   9  13     1308.67     1287.58     58.03 o 
   0   9  13       55.95       53.68     23.84 o 
   1   9  13      174.39      167.01     27.59 o 
   2   9  13      354.28      445.14     43.41 o 
   3   9  13      134.41       54.00     39.96 o 
   4   9  13       10.77        7.00     19.16 o 
   5   9  13       48.97      106.20     34.61 o 
   6   9  13        2.25       -3.24     28.79 o 
  -7  10  13        0.07      -27.47     25.33 o 
  -6  10  13      713.49      930.77     84.74 o 
  -5  10  13      170.51      209.64     84.18 o 
  -4  10  13       82.91       55.68     51.68 o 
  -3  10  13      240.83      243.44     28.63 o 
  -2  10  13       39.63       39.76     17.26 o 
  -1  10  13       58.06       27.62     16.42 o 
   0  10  13      308.43      348.86     44.04 o 
   1  10  13        4.31      -24.11     16.42 o 
   2  10  13        0.10       17.40     19.95 o 
   3  10  13       98.66      107.66     37.29 o 
   4  10  13      131.16      124.07     40.05 o 
   5  10  13       25.51       22.75     38.26 o 
   6  10  13        1.61       11.36     31.83 o 
  -7  11  13       15.84       -3.73     29.38 o 
  -6  11  13       10.30       34.01     28.94 o 
  -5  11  13       15.58      -12.94     23.01 o 
  -4  11  13      647.42      545.25     61.83 o 
  -3  11  13      615.04      504.55     43.20 o 
  -2  11  13        0.04       12.86     17.33 o 
  -1  11  13        1.03       13.94     17.25 o 
   0  11  13     2832.20     2828.69    104.42 o 
   1  11  13        4.28        3.71     18.20 o 
   2  11  13      435.53      421.32     45.80 o 
   3  11  13     1083.99     1005.98    106.63 o 
   4  11  13      155.86      169.49     78.32 o 
   5  11  13      126.67      155.15     48.20 o 
  -7  12  13      108.52      125.90     41.40 o 
  -6  12  13       24.58       28.25     31.10 o 
  -5  12  13      344.78      252.90     44.72 o 
  -4  12  13       33.26       47.04     32.50 o 
  -3  12  13     1203.83     1169.59     68.59 o 
  -2  12  13      291.45      290.75     31.46 o 
  -1  12  13      961.99      893.26     94.96 o 
   0  12  13      253.80      262.53     30.61 o 
   1  12  13       52.98       31.32     21.23 o 
   2  12  13       87.90      121.93     29.44 o 
   3  12  13        1.02       35.46     30.34 o 
   4  12  13        1.36        8.30     32.71 o 
   5  12  13       50.25       35.96     34.97 o 
  -6  13  13       30.26       52.21     33.15 o 
  -5  13  13       40.90       43.75     42.09 o 
  -4  13  13       61.71       28.43     34.63 o 
  -3  13  13       15.97       43.61     25.51 o 
  -2  13  13      288.27      272.15     33.22 o 
  -1  13  13        1.72        1.18     19.18 o 
   0  13  13      598.71      560.88     42.62 o 
   1  13  13       12.93       16.52     18.36 o 
   2  13  13       16.17        9.70     21.59 o 
   3  13  13       27.09       81.17     41.77 o 
   4  13  13       22.11       63.54     39.91 o 
   5  13  13      110.02      111.12     48.90 o 
  -6  14  13       45.58       11.14     34.98 o 
  -5  14  13       34.41       -9.51     35.69 o 
  -4  14  13       31.22       39.95     33.90 o 
  -3  14  13      336.23      258.68     38.35 o 
  -2  14  13        9.61       -7.37     19.52 o 
  -1  14  13      125.29      116.25     27.64 o 
   0  14  13      728.23      764.09     50.66 o 
   1  14  13       51.22        5.77     20.95 o 
   2  14  13        2.37       -5.37     21.16 o 
   3  14  13        0.04      -18.43     32.16 o 
   4  14  13       25.70       12.84     37.29 o 
  -5  15  13       68.69       -4.47     59.13 o 
  -4  15  13        0.21       46.80     34.63 o 
  -3  15  13        8.94        9.24     24.69 o 
  -2  15  13       81.87       76.74     26.47 o 
  -1  15  13       81.25       98.03     27.46 o 
   0  15  13       19.49       -9.07     20.91 o 
   1  15  13       28.13       32.91     27.85 o 
   2  15  13        0.29      -41.08     27.39 o 
   3  15  13        1.20        3.61     33.80 o 
   4  15  13       11.79       35.43     42.01 o 
  -5  16  13        2.69      -12.47     42.62 o 
  -4  16  13       53.62      153.06     46.85 o 
  -3  16  13        3.03      -38.00     25.33 o 
  -2  16  13        4.63        4.22     24.20 o 
  -1  16  13      495.22      523.95     47.01 o 
   0  16  13       81.90       70.11     43.68 o 
   1  16  13        0.09        0.30     31.48 o 
   2  16  13       58.28       65.90     39.59 o 
   3  16  13       34.69       44.32     40.93 o 
  -4  17  13        2.06       -0.50     54.34 o 
  -3  17  13        0.02      -13.53     51.67 o 
  -2  17  13       39.14      -11.33     45.11 o 
  -1  17  13        3.01      -13.37     29.06 o 
   0  17  13        0.72       -1.16     32.61 o 
   1  17  13        0.85        0.85     33.01 o 
   2  17  13        0.61      -25.37     36.53 o 
  -3  18  13        0.48       -5.33     40.78 o 
  -2  18  13       37.63       -4.25     34.80 o 
  -1  18  13       43.93       37.72     35.94 o 
   0  18  13        3.78      -13.77     34.73 o 
   1  18  13       65.89       35.56     42.86 o 
  -1  19  13       17.53      -48.77     32.51 o 
   0  19  13        1.91       34.24     41.92 o 
  -8   0  14        1.90        1.07     42.62 o 
  -7   0  14        9.94       -5.33     35.16 o 
  -6   0  14     5061.95     5692.70    351.98 o 
  -5   0  14      289.51      322.91     56.48 o 
  -4   0  14      871.90      630.23     68.25 o 
  -3   0  14      802.60      809.82     59.19 o 
  -2   0  14       11.51       23.22     11.60 o 
  -1   0  14      721.39      693.76     37.24 o 
   0   0  14       10.55        5.33     20.84 o 
   1   0  14      256.00      272.41     32.26 o 
   2   0  14      905.57      842.49     93.85 o 
   3   0  14      469.97      424.22     78.88 o 
   4   0  14      844.65      922.24    120.48 o 
   5   0  14      484.45      416.73     95.92 o 
   6   0  14       20.34       -8.52     62.86 o 
   7   0  14      128.77      -21.31     74.59 o 
  -8   1  14        5.26       14.62     32.61 o 
  -7   1  14        0.01       -8.45     22.97 o 
  -6   1  14      351.60      274.93     41.57 o 
  -5   1  14      317.86      274.72     37.30 o 
  -4   1  14      730.55      649.71     44.64 o 
  -3   1  14      177.07      205.84     34.66 o 
  -2   1  14      219.11      242.16     16.32 o 
  -1   1  14     7921.19     8508.58    194.11 o 
   0   1  14     2289.49     2338.15     63.07 o 
   1   1  14       91.79      130.44     17.89 o 
   2   1  14     1683.42     1792.07    158.50 o 
   3   1  14       67.10      119.86     80.98 o 
   4   1  14      155.60      172.11     41.20 o 
   5   1  14       50.42       54.46     41.05 o 
   6   1  14       11.56      -32.63     44.07 o 
  -8   2  14        5.47       -2.44     58.60 o 
  -7   2  14      170.46      159.41     38.43 o 
  -6   2  14       37.90       23.70     21.81 o 
  -5   2  14      229.20      192.39     41.58 o 
  -4   2  14       11.32       -7.49     13.30 o 
  -3   2  14      664.13      646.38     30.63 o 
  -2   2  14      476.75      513.23     21.51 o 
  -1   2  14      126.13      164.64     17.87 o 
   0   2  14      275.35      336.96     19.14 o 
   1   2  14      358.66      443.08     51.93 o 
   2   2  14      153.87      199.82     37.31 o 
   3   2  14     2487.70     2524.71    138.13 o 
   4   2  14      734.71      691.79     93.28 o 
   5   2  14        3.67      -33.14     28.88 o 
   6   2  14       87.46       45.22     54.87 o 
  -8   3  14      125.96      165.56     42.63 o 
  -7   3  14        2.83       -6.84     23.79 o 
  -6   3  14       45.85       60.16     22.34 o 
  -5   3  14      190.67      197.06     27.88 o 
  -4   3  14      260.45      244.50     26.33 o 
  -3   3  14     2176.01     2224.63     73.42 o 
  -2   3  14      242.62      294.02     17.30 o 
  -1   3  14     5327.40     5559.29    131.46 o 
   0   3  14      268.83      290.56     18.02 o 
   1   3  14      158.54      163.47     25.19 o 
   2   3  14      217.52      240.31    100.17 o 
   3   3  14       23.77       32.08     52.21 o 
   4   3  14      303.04      394.51     59.12 o 
   5   3  14        8.46        8.59     34.25 o 
   6   3  14       13.18        5.33     39.29 o 
  -8   4  14       21.29       11.35     24.28 o 
  -7   4  14        5.67       -3.20     20.07 o 
  -6   4  14      157.89      174.77     29.19 o 
  -5   4  14        9.73        5.84     14.04 o 
  -4   4  14       98.92       86.24     32.41 o 
  -3   4  14      339.98      286.66     21.59 o 
  -2   4  14      338.01      307.95     19.49 o 
  -1   4  14      380.45      419.04     31.70 o 
   0   4  14     1227.03     1296.47     46.64 o 
   1   4  14      111.31      140.97     23.79 o 
   2   4  14      293.02      333.81     50.09 o 
   3   4  14     2302.54     2354.85    134.00 o 
   4   4  14        1.07      -36.42     36.76 o 
   5   4  14       16.34       77.50     83.10 o 
   6   4  14       38.85       13.40     41.14 o 
  -8   5  14        0.12       10.05     31.69 o 
  -7   5  14      107.41       91.93     37.02 o 
  -6   5  14      115.90      101.42     25.30 o 
  -5   5  14      535.33      509.07     39.90 o 
  -4   5  14      510.17      536.58     44.62 o 
  -3   5  14      648.89      692.80     40.16 o 
  -2   5  14     4125.98     4205.22    113.43 o 
  -1   5  14       26.46       22.16      8.13 o 
   0   5  14      997.13     1007.29     47.79 o 
   1   5  14       50.37       12.89     16.04 o 
   2   5  14       99.61      106.63     24.16 o 
   3   5  14       27.79        9.56     27.00 o 
   4   5  14       11.90       26.89     30.29 o 
   5   5  14        0.21       -6.87     31.93 o 
   6   5  14       60.08       90.80     45.73 o 
  -8   6  14       22.17       62.43     37.82 o 
  -7   6  14       67.34       14.36     30.37 o 
  -6   6  14       62.82       44.99     26.62 o 
  -5   6  14       89.22      149.11     32.40 o 
  -4   6  14       33.88       39.50     20.73 o 
  -3   6  14       83.68       67.42     15.06 o 
  -2   6  14        9.24       17.57     10.15 o 
  -1   6  14      740.27      756.23     39.48 o 
   0   6  14      402.84      392.21     31.38 o 
   1   6  14        0.89       -5.33     19.45 o 
   2   6  14       37.99       21.79     19.85 o 
   3   6  14      287.74      309.52     65.54 o 
   4   6  14        3.69      -16.37     43.68 o 
   5   6  14        5.84       -2.87     57.53 o 
   6   6  14       78.11       84.83     45.91 o 
  -8   7  14       44.51       38.63     34.98 o 
  -7   7  14       93.74       90.64     62.33 o 
  -6   7  14       15.38       56.01     26.08 o 
  -5   7  14        5.05       -1.75     17.41 o 
  -4   7  14       53.01       30.77     21.99 o 
  -3   7  14       42.68       41.76     17.99 o 
  -2   7  14     1213.73     1202.95     58.51 o 
  -1   7  14     1616.52     1685.69     66.51 o 
   0   7  14     3301.61     3431.37    115.49 o 
   1   7  14       11.21       -2.10     15.22 o 
   2   7  14      116.91      118.33     24.43 o 
   3   7  14       91.30      115.11     38.58 o 
   4   7  14       72.96       -9.06     63.40 o 
   5   7  14       28.50        3.52     33.23 o 
   6   7  14       52.62      113.94     46.70 o 
  -8   8  14      120.00       74.19     38.80 o 
  -7   8  14        0.61       11.11     27.39 o 
  -6   8  14        0.07       11.60     25.57 o 
  -5   8  14       99.42       94.58     28.94 o 
  -4   8  14       63.79      155.46     53.27 o 
  -3   8  14      641.73      661.90     44.57 o 
  -2   8  14       46.02       31.86     15.29 o 
  -1   8  14      227.47      241.10     25.79 o 
   0   8  14      214.39      230.09     30.30 o 
   1   8  14      178.68      150.71     31.29 o 
   2   8  14        3.75      -21.22     16.78 o 
   3   8  14      154.25      212.37     49.40 o 
   4   8  14       25.39       21.65     32.61 o 
   5   8  14      185.02      189.92     40.97 o 
   6   8  14       71.15       36.98     31.58 o 
  -7   9  14       25.63       28.46     30.11 o 
  -6   9  14       11.20       28.77     33.03 o 
  -5   9  14       51.41       34.68     39.95 o 
  -4   9  14      851.29      994.87    153.00 o 
  -3   9  14     2447.20     2265.26     97.18 o 
  -2   9  14        9.70       29.47     15.87 o 
  -1   9  14     3985.30     3887.48    128.62 o 
   0   9  14        9.16       -5.35     19.22 o 
   1   9  14       52.63       41.32     21.22 o 
   2   9  14      777.35      819.81     58.47 o 
   3   9  14        0.16        2.33     38.35 o 
   4   9  14       81.66      109.70     49.01 o 
   5   9  14        1.08      -19.41     25.43 o 
   6   9  14        0.67       14.21     29.88 o 
  -7  10  14       64.26       52.65     34.63 o 
  -6  10  14      258.19      245.51     46.70 o 
  -5  10  14       89.55        6.39     35.16 o 
  -4  10  14        7.07       16.65     22.89 o 
  -3  10  14       53.68       73.71     23.33 o 
  -2  10  14       66.63       67.26     18.89 o 
  -1  10  14        1.52        7.44     15.58 o 
   0  10  14      159.05      151.91     25.38 o 
   1  10  14        0.07        2.99     24.81 o 
   2  10  14      668.91      708.58     61.13 o 
   3  10  14       41.99      -10.29     27.43 o 
   4  10  14      209.06      243.16     44.30 o 
   5  10  14      168.97       81.85     44.03 o 
  -7  11  14      115.33       87.86     38.80 o 
  -6  11  14        0.69       -1.13     26.67 o 
  -5  11  14      165.95      146.06     38.67 o 
  -4  11  14      308.53      303.68     46.70 o 
  -3  11  14      817.57      742.22     53.40 o 
  -2  11  14      392.83      387.12     34.27 o 
  -1  11  14      668.70      673.09     47.58 o 
   0  11  14     1287.49     1203.13     61.31 o 
   1  11  14       82.21       38.23     22.08 o 
   2  11  14      165.49      178.22     44.14 o 
   3  11  14       19.31       51.91     33.01 o 
   4  11  14        0.16       35.79     36.34 o 
   5  11  14       33.01       42.10     38.40 o 
  -6  12  14       66.46       84.51     58.07 o 
  -5  12  14      145.81      149.17     40.69 o 
  -4  12  14        4.33        1.07     25.61 o 
  -3  12  14       65.04      115.96     28.37 o 
  -2  12  14      408.36      423.98     47.48 o 
  -1  12  14      400.41      367.87     35.69 o 
   0  12  14      321.33      356.01     35.75 o 
   1  12  14       44.32       57.15     23.26 o 
   2  12  14     1598.09     1599.00    166.94 o 
   3  12  14      182.96      236.33     54.53 o 
   4  12  14      200.68      341.19     63.83 o 
   5  12  14       60.05       83.50     45.35 o 
  -6  13  14       51.19       53.98     36.82 o 
  -5  13  14      282.30      288.59     51.17 o 
  -4  13  14       82.07      129.46     38.42 o 
  -3  13  14      272.01      268.52     38.92 o 
  -2  13  14       61.46       60.80     23.07 o 
  -1  13  14     1473.04     1571.44    125.86 o 
   0  13  14       13.71       -1.19     19.15 o 
   1  13  14       90.15      154.62     31.83 o 
   2  13  14      373.33      379.12     60.72 o 
   3  13  14      141.39      182.28     87.91 o 
   4  13  14       39.54       75.10     69.25 o 
  -6  14  14        7.28      -22.80     31.96 o 
  -5  14  14       43.72       34.51     34.74 o 
  -4  14  14       53.23       98.19     37.65 o 
  -3  14  14       96.20       71.33     58.25 o 
  -2  14  14      194.58      214.58     38.91 o 
  -1  14  14      174.66      222.82     41.02 o 
   0  14  14       47.26       80.24     24.01 o 
   1  14  14       25.00       40.43     26.27 o 
   2  14  14        4.96        3.98     22.38 o 
   3  14  14       87.22      123.56     47.48 o 
   4  14  14       34.75       27.95     42.32 o 
  -5  15  14        8.35       21.68     35.31 o 
  -4  15  14        6.59       71.59     43.68 o 
  -3  15  14       44.78       18.66     28.56 o 
  -2  15  14      119.49      126.29     30.89 o 
  -1  15  14        0.02      -15.47     21.22 o 
   0  15  14       51.66       94.51     28.67 o 
   1  15  14       10.11      -10.36     22.27 o 
   2  15  14        1.06       -5.24     32.01 o 
   3  15  14        3.58        0.02     38.36 o 
  -5  16  14        1.04       46.52     47.41 o 
  -4  16  14        2.43       20.32     45.28 o 
  -3  16  14        0.47        9.44     27.81 o 
  -2  16  14        1.12        7.61     23.81 o 
  -1  16  14       92.75      136.72     32.12 o 
   0  16  14        3.39        8.98     31.53 o 
   1  16  14       14.00       23.02     34.26 o 
   2  16  14        3.81        6.52     37.58 o 
   3  16  14       12.69      -33.36     37.29 o 
  -4  17  14       37.96        0.51     39.42 o 
  -3  17  14       89.16       83.95     36.48 o 
  -2  17  14        0.54      -16.02     30.03 o 
  -1  17  14        1.42      -32.14     28.53 o 
   0  17  14       61.66       70.10     40.93 o 
   1  17  14      111.17       33.86     72.99 o 
   2  17  14       15.80       50.82     43.24 o 
  -3  18  14        6.26      -22.96     57.00 o 
  -2  18  14       46.90       22.84     34.51 o 
  -1  18  14       25.85       32.32     35.13 o 
   0  18  14      120.13       87.08     47.45 o 
   1  18  14        1.66      -13.32     34.65 o 
  -8   1  15        1.74      -10.44     27.12 o 
  -7   1  15      153.54      156.57     42.62 o 
  -6   1  15      157.15       71.83     33.03 o 
  -5   1  15       40.77       45.12     17.72 o 
  -4   1  15     2199.28     2314.84    140.70 o 
  -3   1  15       25.71       16.09     10.50 o 
  -2   1  15      232.62      207.62     15.23 o 
  -1   1  15      389.00      355.49     24.95 o 
   0   1  15     2352.55     2457.45     66.84 o 
   1   1  15        5.06       13.69     13.07 o 
   2   1  15      556.97      532.20    108.20 o 
   3   1  15      211.20      178.49     43.16 o 
   4   1  15       78.08       56.62     36.23 o 
   5   1  15       29.97       -7.39     39.29 o 
   6   1  15       54.91      -11.41     42.44 o 
  -8   2  15       59.47       75.54     47.95 o 
  -7   2  15      381.60      379.78     52.34 o 
  -6   2  15      644.19      600.05     47.04 o 
  -5   2  15      286.08      317.52     50.50 o 
  -4   2  15      638.87      645.87     41.73 o 
  -3   2  15      190.40      177.82     19.07 o 
  -2   2  15      626.07      618.21     24.75 o 
  -1   2  15      603.14      697.80     27.89 o 
   0   2  15       48.17       50.93     11.65 o 
   1   2  15     4309.38     4318.12    157.79 o 
   2   2  15      314.38      258.66     42.88 o 
   3   2  15      255.18      234.72     90.05 o 
   4   2  15      174.67      178.86     45.58 o 
   5   2  15      375.92      384.22     65.51 o 
   6   2  15       44.19      -18.16     55.94 o 
  -8   3  15        0.66       38.07     24.80 o 
  -7   3  15       69.35       76.79     26.27 o 
  -6   3  15       92.90       66.95     21.94 o 
  -5   3  15     1064.41      981.20     56.43 o 
  -4   3  15      469.95      419.21     43.89 o 
  -3   3  15     1632.56     1494.25     65.05 o 
  -2   3  15      299.14      322.01     17.94 o 
  -1   3  15      820.46      794.74     29.61 o 
   0   3  15       20.93       27.55     13.58 o 
   1   3  15     1033.27      986.48     56.62 o 
   2   3  15        0.59        8.52     27.17 o 
   3   3  15        0.63       -0.37     25.63 o 
   4   3  15       65.06       71.48     41.55 o 
   5   3  15      291.16      294.09     59.01 o 
   6   3  15        0.43      -39.25     49.01 o 
  -8   4  15       14.81       44.24     34.22 o 
  -7   4  15       26.35       11.47     22.51 o 
  -6   4  15        8.20       -2.37     19.39 o 
  -5   4  15       20.24       25.86     16.78 o 
  -4   4  15       24.60        6.23     13.70 o 
  -3   4  15      188.91      209.74     27.22 o 
  -2   4  15       11.51        5.71      8.14 o 
  -1   4  15     1025.31     1133.02     49.69 o 
   0   4  15     1733.60     1672.28     56.86 o 
   1   4  15      663.74      523.74     40.89 o 
   2   4  15     3293.70     3287.44    166.22 o 
   3   4  15       26.12       -8.60     51.67 o 
   4   4  15        1.16       34.04     31.13 o 
   5   4  15        1.33        9.13     35.80 o 
   6   4  15       52.13        8.35     67.12 o 
  -8   5  15        8.52      -17.46     28.66 o 
  -7   5  15       31.55        0.87     24.07 o 
  -6   5  15      150.17      137.89     34.98 o 
  -5   5  15        1.30       19.15     16.78 o 
  -4   5  15      583.23      533.53     37.77 o 
  -3   5  15       50.31       48.46     13.62 o 
  -2   5  15      135.31      162.28     24.90 o 
  -1   5  15       82.33       86.27     22.92 o 
   0   5  15      226.49      283.38     31.73 o 
   1   5  15        2.37       -0.69     15.94 o 
   2   5  15       60.34       68.85     22.48 o 
   3   5  15        9.27        3.55     26.10 o 
   4   5  15        4.42      -15.32     26.86 o 
   5   5  15        6.30       -3.80     31.91 o 
   6   5  15       30.46       -8.89     37.84 o 
  -8   6  15      173.34      205.05     86.31 o 
  -7   6  15        0.10      -19.02     24.72 o 
  -6   6  15       80.25       99.75     31.96 o 
  -5   6  15       72.93      180.12     87.37 o 
  -4   6  15      179.64      182.98     32.40 o 
  -3   6  15      231.53      206.58     27.84 o 
  -2   6  15      151.67      160.95     16.85 o 
  -1   6  15      596.92      578.77     37.22 o 
   0   6  15     2925.63     2940.46    102.13 o 
   1   6  15       83.00       58.39     20.15 o 
   2   6  15     2133.72     2404.06    106.92 o 
   3   6  15      939.42     1271.27     99.49 o 
   4   6  15       16.91      -22.72     56.47 o 
   5   6  15       45.12      -18.66     33.17 o 
   6   6  15        3.14      -52.83     36.34 o 
  -8   7  15        1.79       27.26     32.61 o 
  -7   7  15      326.81      274.52     58.08 o 
  -6   7  15       27.55       16.94     23.03 o 
  -5   7  15      181.25      235.83     79.39 o 
  -4   7  15       37.69       13.71     19.20 o 
  -3   7  15     3130.52     3024.46    117.40 o 
  -2   7  15      137.20      149.04     20.99 o 
  -1   7  15       12.07       29.55     16.15 o 
   0   7  15     1145.50     1136.54     54.68 o 
   1   7  15      347.00      304.35     34.48 o 
   2   7  15      223.23      211.42     37.07 o 
   3   7  15        8.35       -0.65     26.79 o 
   4   7  15       31.19        6.95     29.02 o 
   5   7  15      105.90      200.46    111.88 o 
   6   7  15        0.91       -0.65     31.25 o 
  -7   8  15      138.23      152.59     42.17 o 
  -6   8  15      391.44      358.40    123.62 o 
  -5   8  15       29.29       20.12     22.89 o 
  -4   8  15      683.93      649.19    108.20 o 
  -3   8  15      250.10      245.61     30.42 o 
  -2   8  15      525.40      503.79     34.34 o 
  -1   8  15     2027.67     1968.74     76.67 o 
   0   8  15      396.73      405.54     74.46 o 
   1   8  15     2265.78     2001.71    167.62 o 
   2   8  15      390.82      396.02     42.95 o 
   3   8  15       25.14       54.79     32.51 o 
   4   8  15      106.84      166.12     68.72 o 
   5   8  15      227.88      347.06     80.45 o 
   6   8  15       24.53       27.13     48.08 o 
  -7   9  15       63.63        4.65     51.67 o 
  -6   9  15      496.93      535.92     62.50 o 
  -5   9  15      321.88      399.02     62.88 o 
  -4   9  15     1290.41     1311.80     87.48 o 
  -3   9  15      105.59      145.63     26.37 o 
  -2   9  15       11.53       15.42     15.29 o 
  -1   9  15      592.24      638.06     41.49 o 
   0   9  15       60.30       39.31     18.65 o 
   1   9  15       12.29      -12.14     18.71 o 
   2   9  15        0.32      -16.02     18.82 o 
   3   9  15        2.32       12.17     24.60 o 
   4   9  15       12.67       26.33     33.11 o 
   5   9  15       53.03       60.09     31.98 o 
  -7  10  15      128.65       78.91     36.49 o 
  -6  10  15       42.39       11.00     58.07 o 
  -5  10  15        4.30       18.25     25.59 o 
  -4  10  15       11.87        9.59     24.11 o 
  -3  10  15       48.07       59.56     22.08 o 
  -2  10  15     1851.70     1914.37     78.40 o 
  -1  10  15      339.83      301.53     31.22 o 
   0  10  15       16.05       24.94     21.53 o 
   1  10  15      263.84      229.07     33.55 o 
   2  10  15      299.00      323.69     41.23 o 
   3  10  15       58.12       11.47     31.69 o 
   4  10  15       27.42       18.74     31.85 o 
   5  10  15      103.67      110.18     79.38 o 
  -7  11  15      307.22      456.57     71.93 o 
  -6  11  15       20.66       20.24     28.65 o 
  -5  11  15      159.12      135.70     39.16 o 
  -4  11  15     1122.93     1030.91    120.50 o 
  -3  11  15      132.19      145.20     40.25 o 
  -2  11  15        5.82       -8.90     16.07 o 
  -1  11  15       82.49      141.70     25.01 o 
   0  11  15       40.87       22.91     18.19 o 
   1  11  15       16.91       18.84     21.87 o 
   2  11  15        4.54        9.01     21.71 o 
   3  11  15       90.87      181.21     47.46 o 
   4  11  15      419.48      381.53     92.72 o 
   5  11  15       10.52       55.96     44.07 o 
  -6  12  15       38.43       86.30     39.29 o 
  -5  12  15      219.19      186.17     45.58 o 
  -4  12  15      104.73      102.76     34.63 o 
  -3  12  15      701.43      680.18     54.26 o 
  -2  12  15       83.61       84.96     22.66 o 
  -1  12  15       44.34        6.82     19.50 o 
   0  12  15      302.17      267.31     32.07 o 
   1  12  15     1196.75     1306.92     82.06 o 
   2  12  15        0.13       11.54     21.66 o 
   3  12  15      105.36       70.32     38.42 o 
   4  12  15      237.52      277.89     92.17 o 
  -6  13  15        2.62       -2.93     32.92 o 
  -5  13  15        9.08       -0.55     30.86 o 
  -4  13  15       26.22       19.18     32.40 o 
  -3  13  15      585.36      635.81     85.04 o 
  -2  13  15       13.70       38.52     21.47 o 
  -1  13  15       20.81       -0.99     19.16 o 
   0  13  15      346.09      399.95     40.76 o 
   1  13  15      384.16      389.37     44.68 o 
   2  13  15       10.66       25.97     24.41 o 
   3  13  15       80.37      175.96     51.17 o 
   4  13  15       58.25       44.98     40.66 o 
  -5  14  15        6.67      -31.68     29.58 o 
  -4  14  15        4.54       -6.02     30.50 o 
  -3  14  15        0.15        1.12     24.88 o 
  -2  14  15       51.80       82.53     25.03 o 
  -1  14  15        1.73       -2.99     20.70 o 
   0  14  15       92.61       90.57     28.45 o 
   1  14  15      491.97      536.35     51.77 o 
   2  14  15       14.10       29.16     25.48 o 
   3  14  15       35.26       14.38     38.42 o 
   4  14  15       23.18       11.86     41.69 o 
  -5  15  15        5.17       29.70     37.44 o 
  -4  15  15       30.78       72.89     64.46 o 
  -3  15  15      128.41      106.57     34.74 o 
  -2  15  15       15.28       -0.49     23.41 o 
  -1  15  15        6.57       21.41     23.31 o 
   0  15  15      227.74      231.19     38.27 o 
   1  15  15       52.81       45.73     27.43 o 
   2  15  15        1.44       19.59     34.12 o 
   3  15  15        0.30      -18.64     34.65 o 
  -4  16  15        8.11      -29.64     38.40 o 
  -3  16  15        2.74       19.95     31.05 o 
  -2  16  15       74.35       54.91     57.82 o 
  -1  16  15        0.27       38.43     25.58 o 
   0  16  15      192.38      248.81     40.95 o 
   1  16  15        2.58      -18.60     50.07 o 
   2  16  15       24.70       10.86     40.16 o 
  -3  17  15      128.38      163.34     56.33 o 
  -2  17  15        2.06      -28.71     31.50 o 
  -1  17  15       46.76        0.87     38.72 o 
   0  17  15        0.98       -4.26     36.91 o 
   1  17  15       36.35       56.13     39.67 o 
   2  17  15        1.86       53.77     42.86 o 
  -2  18  15       29.30       -6.70     44.93 o 
  -1  18  15      174.09      139.08     43.84 o 
   0  18  15        0.77      -26.12     36.86 o 
  -8   0  16        0.15        2.13     45.81 o 
  -7   0  16      119.95      125.73     52.21 o 
  -6   0  16      379.93      410.31     70.34 o 
  -5   0  16     1839.23     1691.41    133.39 o 
  -4   0  16      684.54      825.08     64.50 o 
  -3   0  16      746.57      712.41     50.89 o 
  -2   0  16     4973.00     5120.68    173.60 o 
  -1   0  16      105.51       77.98     17.38 o 
   0   0  16      203.04      204.03     24.88 o 
   1   0  16      460.92      496.74     48.50 o 
   2   0  16     3296.41     3343.27    237.28 o 
   3   0  16       32.16       30.90     38.36 o 
   4   0  16       36.86       24.51     52.21 o 
   5   0  16       66.47       76.71     64.99 o 
   6   0  16       37.11      -60.73     58.60 o 
  -8   1  16        8.58      -15.42     31.53 o 
  -7   1  16       40.97       20.24     27.84 o 
  -6   1  16      245.70      222.13     55.95 o 
  -5   1  16      443.63      445.93     38.31 o 
  -4   1  16      317.94      309.42     28.92 o 
  -3   1  16     1031.76     1037.17     44.79 o 
  -2   1  16        2.32       16.23      9.04 o 
  -1   1  16      126.55      157.09     14.79 o 
   0   1  16      658.71      665.14     29.32 o 
   1   1  16        4.86       -0.82     13.14 o 
   2   1  16       20.11       12.17     23.24 o 
   3   1  16     1597.32     1445.49    100.88 o 
   4   1  16       83.55       53.42     59.67 o 
   5   1  16       82.19      119.49     52.67 o 
   6   1  16       59.28      -55.68     53.27 o 
  -8   2  16       13.26       20.06     32.77 o 
  -7   2  16       47.92       39.37     23.05 o 
  -6   2  16      202.21      145.08     56.80 o 
  -5   2  16        0.00        8.93     15.52 o 
  -4   2  16       97.76       50.81     33.73 o 
  -3   2  16      349.94      371.58     40.77 o 
  -2   2  16      206.79      241.57     16.46 o 
  -1   2  16      178.86      176.69     16.28 o 
   0   2  16       24.30       12.46     10.68 o 
   1   2  16       42.58       18.02     16.40 o 
   2   2  16      797.70      827.44     71.17 o 
   3   2  16       19.51       13.74     24.23 o 
   4   2  16        8.95       12.97     31.85 o 
   5   2  16        0.03      -53.67     35.78 o 
   6   2  16        0.62      -45.28     44.45 o 
  -8   3  16       10.13        8.22     24.76 o 
  -7   3  16      398.89      423.36     61.98 o 
  -6   3  16      118.51       64.45     21.83 o 
  -5   3  16      106.53       91.14     22.37 o 
  -4   3  16      738.69      724.64     45.82 o 
  -3   3  16      971.39      931.81     42.18 o 
  -2   3  16      440.81      449.21     30.99 o 
  -1   3  16       12.23        4.76      9.24 o 
   0   3  16      660.35      647.73     52.83 o 
   1   3  16        0.42        9.80     15.56 o 
   2   3  16     1015.49     1056.62    101.84 o 
   3   3  16     1154.52     1326.63     97.90 o 
   4   3  16      110.64      130.09     41.00 o 
   5   3  16        0.01        7.64     39.22 o 
   6   3  16        2.52      -40.59     43.52 o 
  -8   4  16      157.54       93.07    121.47 o 
  -7   4  16        8.27        2.47     27.49 o 
  -6   4  16       14.80       49.01     21.93 o 
  -5   4  16       78.37       62.60     19.70 o 
  -4   4  16        5.80      -12.02     14.53 o 
  -3   4  16        1.63       -2.68     13.08 o 
  -2   4  16      594.92      553.10     38.97 o 
  -1   4  16      284.46      267.51     28.50 o 
   0   4  16      290.47      311.52     23.29 o 
   1   4  16        0.46        9.75     15.49 o 
   2   4  16     2261.79     2326.13    131.33 o 
   3   4  16       18.22       42.36     33.11 o 
   4   4  16       16.13       50.18     34.79 o 
   5   4  16       50.69        7.09     39.95 o 
   6   4  16        0.38       29.14     42.77 o 
  -8   5  16       19.72       29.38     30.93 o 
  -7   5  16       59.13       34.76     29.44 o 
  -6   5  16     1263.22     1231.23     88.98 o 
  -5   5  16       21.49       -3.43     19.20 o 
  -4   5  16      467.08      523.03     55.20 o 
  -3   5  16     1260.16     1164.98     57.56 o 
  -2   5  16      320.32      360.09     20.38 o 
  -1   5  16       34.98       41.49     13.29 o 
   0   5  16       61.01       85.89     20.65 o 
   1   5  16      317.16      296.77     39.07 o 
   2   5  16      342.59      379.59     60.33 o 
   3   5  16        4.54      -35.10     24.12 o 
   4   5  16      282.53      322.38     57.64 o 
   5   5  16       27.28      -14.28     35.38 o 
   6   5  16        0.02       38.35     44.32 o 
  -8   6  16       49.91       -2.46     31.21 o 
  -7   6  16        1.79        3.73     27.75 o 
  -6   6  16      188.04      154.87     36.83 o 
  -5   6  16      235.17      134.93     42.09 o 
  -4   6  16       82.42       70.81     24.27 o 
  -3   6  16        7.82       27.15     23.44 o 
  -2   6  16        3.70        4.60     12.52 o 
  -1   6  16     1244.39     1256.84     47.35 o 
   0   6  16     1616.16     1441.52     63.66 o 
   1   6  16       56.76       97.90     24.98 o 
   2   6  16      534.98      556.05     48.85 o 
   3   6  16      190.51      234.19     48.22 o 
   4   6  16        5.96       71.61     37.01 o 
   5   6  16       28.08       24.04     37.91 o 
   6   6  16       20.28       19.23     44.47 o 
  -7   7  16      210.22       97.42     56.48 o 
  -6   7  16      167.17      186.35     54.34 o 
  -5   7  16       68.48       82.47     48.48 o 
  -4   7  16      283.86      307.42     74.06 o 
  -3   7  16      386.47      408.93     35.41 o 
  -2   7  16      876.71      871.20     52.80 o 
  -1   7  16      353.22      368.41     47.84 o 
   0   7  16       14.35       14.60     15.56 o 
   1   7  16      139.74      170.31     30.32 o 
   2   7  16      269.58      287.74     38.41 o 
   3   7  16      552.08      593.55    135.90 o 
   4   7  16      326.08      397.44     75.13 o 
   5   7  16      101.33      108.22     52.74 o 
  -7   8  16       62.98       47.58     32.25 o 
  -6   8  16      259.60      350.77    100.70 o 
  -5   8  16      172.42      198.13     38.98 o 
  -4   8  16      319.49      337.81     45.55 o 
  -3   8  16      882.28      863.35     52.95 o 
  -2   8  16       42.09       30.00     17.10 o 
  -1   8  16     5060.02     4875.66    155.69 o 
   0   8  16      203.18      183.42     31.99 o 
   1   8  16       27.25      -21.07     17.94 o 
   2   8  16        4.06       28.54     19.31 o 
   3   8  16      182.57      137.46     42.95 o 
   4   8  16        5.46      -18.49     30.02 o 
   5   8  16       13.22        7.60     33.78 o 
  -7   9  16       15.58       35.51     31.53 o 
  -6   9  16      180.76      165.34     39.51 o 
  -5   9  16      103.95      103.72     34.27 o 
  -4   9  16      178.08      170.41     36.49 o 
  -3   9  16      103.98      140.08     33.02 o 
  -2   9  16     1203.06     1227.17     57.85 o 
  -1   9  16      182.98      168.41     43.05 o 
   0   9  16      789.46      817.27     49.24 o 
   1   9  16      416.28      544.92     47.51 o 
   2   9  16     1072.35     1060.86    121.11 o 
   3   9  16     1354.90     1349.98    108.53 o 
   4   9  16       40.27       42.82     36.53 o 
   5   9  16       24.38       50.62     31.56 o 
  -7  10  16      314.87      225.51     52.22 o 
  -6  10  16       50.32       19.71     30.89 o 
  -5  10  16      671.15      750.79    111.92 o 
  -4  10  16      415.02      558.33     59.07 o 
  -3  10  16     2820.69     2684.57    114.62 o 
  -2  10  16     3123.64     3003.53    226.86 o 
  -1  10  16      150.42      142.28     25.83 o 
   0  10  16       36.86       51.43     20.57 o 
   1  10  16       47.94       19.85     29.73 o 
   2  10  16     1199.98     1161.20     89.96 o 
   3  10  16        0.00       36.15     42.92 o 
   4  10  16        1.42      -25.08     41.55 o 
   5  10  16       46.26       53.23     41.96 o 
  -7  11  16       74.79      100.70     43.28 o 
  -6  11  16        6.54      -18.13     26.57 o 
  -5  11  16      454.04      567.78     64.81 o 
  -4  11  16        0.59      -21.96     25.85 o 
  -3  11  16        7.01      -18.87     19.43 o 
  -2  11  16       44.28       36.06     19.76 o 
  -1  11  16      967.56      918.32     53.68 o 
   0  11  16       98.14       64.10     22.59 o 
   1  11  16        1.99      -11.74     19.20 o 
   2  11  16       23.64       40.67     24.19 o 
   3  11  16       66.71       93.44     41.01 o 
   4  11  16      130.00       92.64     41.25 o 
   5  11  16        3.38       64.86     45.78 o 
  -6  12  16        0.01        8.84     45.28 o 
  -5  12  16      126.05       98.47     47.42 o 
  -4  12  16      268.13      164.96     42.18 o 
  -3  12  16      201.04      273.19     40.53 o 
  -2  12  16      593.94      539.31     42.37 o 
  -1  12  16      295.31      307.96     35.57 o 
   0  12  16       57.04       62.45     23.95 o 
   1  12  16      124.67      160.48     63.44 o 
   2  12  16        9.08       27.85     23.33 o 
   3  12  16      196.30      115.12     42.93 o 
   4  12  16        6.18       20.22     30.21 o 
  -6  13  16       43.33       34.78     38.79 o 
  -5  13  16      126.98       97.98     40.66 o 
  -4  13  16       33.45      -33.64     29.00 o 
  -3  13  16      403.96      505.34     51.13 o 
  -2  13  16      262.26      306.08     41.37 o 
  -1  13  16       80.17       67.67     24.08 o 
   0  13  16      134.07       88.34     25.43 o 
   1  13  16      149.21      174.37     47.88 o 
   2  13  16       96.87      120.21     32.26 o 
   3  13  16      296.89      296.70     63.17 o 
   4  13  16        4.00       64.72     47.04 o 
  -5  14  16        3.24      -30.08     33.78 o 
  -4  14  16       33.60       32.82     34.98 o 
  -3  14  16        7.64       10.52     25.82 o 
  -2  14  16       71.51      121.24     28.71 o 
  -1  14  16      557.27      536.47     72.46 o 
   0  14  16       40.89       53.76     23.42 o 
   1  14  16        3.84       43.11     26.83 o 
   2  14  16      164.99      130.55     34.29 o 
   3  14  16       15.58       10.60     50.61 o 
  -5  15  16        3.82       53.75     41.68 o 
  -4  15  16        1.83       11.29     40.49 o 
  -3  15  16       48.15      120.50     36.65 o 
  -2  15  16       91.69       14.98     30.36 o 
  -1  15  16       71.54       71.71     27.67 o 
   0  15  16       32.13        9.33     24.30 o 
   1  15  16       48.94       65.38     31.13 o 
   2  15  16       18.35       61.24     41.05 o 
   3  15  16        1.79        8.88     39.84 o 
  -4  16  16       41.98      -56.47     37.65 o 
  -3  16  16        4.91      -38.67     33.22 o 
  -2  16  16       27.42       48.86     30.53 o 
  -1  16  16       15.43       10.23     24.66 o 
   0  16  16        2.12      -11.51     24.85 o 
   1  16  16        0.11       14.66     37.15 o 
   2  16  16        0.44       23.54     38.66 o 
  -3  17  16       86.91       96.21     39.73 o 
  -2  17  16        1.99       -5.06     32.44 o 
  -1  17  16       37.00       -2.67     29.38 o 
   0  17  16        3.51        8.78     39.84 o 
   1  17  16       72.60      101.81     48.48 o 
  -1  18  16       85.46       65.89     38.72 o 
  -8   1  17      153.44       98.87     85.24 o 
  -7   1  17       15.71       -8.75     42.62 o 
  -6   1  17        0.20      -17.32     18.84 o 
  -5   1  17      203.44      228.26     30.44 o 
  -4   1  17      715.26      781.01     41.43 o 
  -3   1  17      220.82      244.09     22.45 o 
  -2   1  17        8.25        1.41      9.57 o 
  -1   1  17     1318.18     1333.86     42.93 o 
   0   1  17      201.29      217.01     18.51 o 
   1   1  17      204.77      190.93     33.99 o 
   2   1  17     1703.95     1909.23    116.08 o 
   3   1  17      249.90      302.97    101.77 o 
   4   1  17       40.64      -20.87     55.94 o 
   5   1  17        1.91      -21.20     41.98 o 
   6   1  17        0.82      -70.64     47.09 o 
  -8   2  17      240.69      249.03     41.19 o 
  -7   2  17       96.58      101.05     28.93 o 
  -6   2  17     1127.73     1216.29     69.05 o 
  -5   2  17      228.30      175.31     34.04 o 
  -4   2  17      256.04      231.52     24.18 o 
  -3   2  17     6426.10     6293.94    184.14 o 
  -2   2  17      126.96      117.93     13.90 o 
  -1   2  17      452.95      472.30     23.59 o 
   0   2  17      419.95      433.52     43.09 o 
   1   2  17      831.48      792.59     85.88 o 
   2   2  17      409.02      372.57     59.69 o 
   3   2  17      756.95      772.02     76.38 o 
   4   2  17       63.06       14.54     57.54 o 
   5   2  17       70.76       51.45     74.58 o 
   6   2  17        1.98      -68.90     45.94 o 
  -8   3  17       10.09       24.09     26.06 o 
  -7   3  17       10.65      -10.64     18.80 o 
  -6   3  17        9.08       27.32     20.24 o 
  -5   3  17        8.87       12.16     17.03 o 
  -4   3  17     1518.18     1531.15     89.24 o 
  -3   3  17      190.87      166.17     19.80 o 
  -2   3  17       58.81       56.06     13.26 o 
  -1   3  17      376.75      355.16     20.79 o 
   0   3  17       35.20       49.33     14.15 o 
   1   3  17      299.81      338.23     35.92 o 
   2   3  17       32.16       -3.95     24.64 o 
   3   3  17      124.75      149.97     77.78 o 
   4   3  17       26.90      -10.30     29.41 o 
   5   3  17        0.09      -31.86     36.24 o 
   6   3  17        4.70       -4.52     45.57 o 
  -8   4  17       70.59       88.33     39.22 o 
  -7   4  17      402.20      386.16     56.71 o 
  -6   4  17       37.13       58.50     25.39 o 
  -5   4  17     1015.54      932.43     56.07 o 
  -4   4  17      446.32      456.05     36.75 o 
  -3   4  17       58.99       57.41     20.34 o 
  -2   4  17      224.07      219.56     16.48 o 
  -1   4  17       16.02       28.94     13.15 o 
   0   4  17      111.49      119.43     18.15 o 
   1   4  17      158.78      130.17     28.92 o 
   2   4  17        1.50       24.20     52.74 o 
   3   4  17      589.65      560.12     67.08 o 
   4   4  17       74.10       56.04     42.62 o 
   5   4  17      118.98       93.80     47.59 o 
   6   4  17       71.00       27.17     52.74 o 
  -8   5  17        9.78       18.61     32.61 o 
  -7   5  17       47.48       67.78     32.71 o 
  -6   5  17      681.32      640.64     90.61 o 
  -5   5  17      142.22      151.84     34.66 o 
  -4   5  17        0.64       13.87     16.33 o 
  -3   5  17      538.30      521.90     49.65 o 
  -2   5  17      181.97      199.15     21.32 o 
  -1   5  17      118.59      111.43     17.13 o 
   0   5  17       39.98       20.93     18.13 o 
   1   5  17        0.02        9.70     39.20 o 
   2   5  17      145.91       94.70     35.33 o 
   3   5  17        0.69       -9.09     29.34 o 
   4   5  17        0.06       26.42     33.85 o 
   5   5  17        3.71      -30.43     36.80 o 
   6   5  17        4.72       10.32     67.65 o 
  -8   6  17        5.28        5.41     33.12 o 
  -7   6  17       20.71        6.56     29.12 o 
  -6   6  17       42.00       27.73     26.21 o 
  -5   6  17      237.00      287.25     44.71 o 
  -4   6  17      658.33      565.47     82.62 o 
  -3   6  17       65.56       51.16     24.41 o 
  -2   6  17      114.59      106.30     18.84 o 
  -1   6  17      714.47      675.28     47.51 o 
   0   6  17      269.00      249.09     28.58 o 
   1   6  17      180.69      224.78     32.80 o 
   2   6  17        0.01      -11.58     20.62 o 
   3   6  17      472.79      584.67    146.02 o 
   4   6  17       29.69      -11.51     59.13 o 
   5   6  17       71.99       92.93     47.30 o 
  -7   7  17      220.17      209.22     46.64 o 
  -6   7  17      297.25      258.32     46.87 o 
  -5   7  17       11.34       21.53     24.72 o 
  -4   7  17     1005.11     1084.17     78.40 o 
  -3   7  17       62.82       21.96     23.03 o 
  -2   7  17      140.54      171.89     27.99 o 
  -1   7  17      249.46      277.60     37.53 o 
   0   7  17      288.70      195.33     27.29 o 
   1   7  17      980.80      979.91    112.33 o 
   2   7  17        0.85      -13.51     19.38 o 
   3   7  17        9.27      -17.41     29.85 o 
   4   7  17      268.42      388.23     82.05 o 
   5   7  17       48.14       23.80     42.23 o 
  -7   8  17        1.71       -5.33     28.13 o 
  -6   8  17      266.12      308.09    104.96 o 
  -5   8  17      118.57      140.81     35.58 o 
  -4   8  17        0.25       39.30     23.29 o 
  -3   8  17      822.57      777.23     65.96 o 
  -2   8  17       62.79       84.69     20.30 o 
  -1   8  17      193.35      186.72     26.79 o 
   0   8  17      962.96     1025.52     56.49 o 
   1   8  17        6.38       11.96     21.21 o 
   2   8  17        0.03       28.23     21.34 o 
   3   8  17        9.52      -10.65     37.29 o 
   4   8  17      220.45      272.47     58.34 o 
   5   8  17      127.82      108.04     51.11 o 
  -7   9  17      168.48       92.96     71.39 o 
  -6   9  17        2.69       24.10     27.39 o 
  -5   9  17      225.52      165.71     38.36 o 
  -4   9  17        2.88      -14.00     23.01 o 
  -3   9  17       29.64       50.73     49.01 o 
  -2   9  17       68.33       87.76     30.76 o 
  -1   9  17     2065.89     1952.57     80.42 o 
   0   9  17     2369.15     2475.88     95.89 o 
   1   9  17      816.70      761.03     69.56 o 
   2   9  17       47.07       50.38     38.75 o 
   3   9  17       12.60       42.54     33.31 o 
   4   9  17      100.74      135.32     48.97 o 
   5   9  17       80.97       42.04     51.09 o 
  -7  10  17        0.01        7.88     31.40 o 
  -6  10  17      123.77       48.10     64.46 o 
  -5  10  17       10.05       -5.61     36.22 o 
  -4  10  17        2.71       11.54     26.34 o 
  -3  10  17      653.38      653.98     64.07 o 
  -2  10  17      102.80      165.54     26.98 o 
  -1  10  17       12.64       13.49     18.15 o 
   0  10  17      536.87      547.05     43.38 o 
   1  10  17       26.65       35.95     23.85 o 
   2  10  17       98.95      107.30     56.94 o 
   3  10  17       77.35       63.38     62.86 o 
   4  10  17       95.53      120.61     76.71 o 
   5  10  17        4.96       -0.70     42.32 o 
  -6  11  17       11.12      -13.45     31.96 o 
  -5  11  17      447.98      572.84     66.32 o 
  -4  11  17       64.11       37.90    102.82 o 
  -3  11  17     1555.83     1806.15    111.99 o 
  -2  11  17        9.79       -3.35     18.73 o 
  -1  11  17     3276.08     3205.93    117.53 o 
   0  11  17      856.12      787.83     70.02 o 
   1  11  17       24.14       46.04     24.26 o 
   2  11  17      148.16      198.02     48.68 o 
   3  11  17       24.01       71.46     44.97 o 
   4  11  17       93.13      205.77     56.09 o 
  -6  12  17       59.84       67.44     36.39 o 
  -5  12  17        2.23      -22.28     25.92 o 
  -4  12  17       12.00      -14.45     29.88 o 
  -3  12  17       13.33      -27.50     33.56 o 
  -2  12  17        9.17       25.74     23.67 o 
  -1  12  17      128.80      151.22     29.83 o 
   0  12  17      443.28      397.01     39.89 o 
   1  12  17      122.43      104.70     29.65 o 
   2  12  17       13.64        0.26     24.28 o 
   3  12  17      182.39      106.13     44.91 o 
   4  12  17        3.02       24.85     62.86 o 
  -6  13  17       52.04       39.13     37.24 o 
  -5  13  17        1.14      -12.75     31.20 o 
  -4  13  17        8.18      -32.33     32.71 o 
  -3  13  17       41.24        5.80     32.25 o 
  -2  13  17      323.53      235.28     39.75 o 
  -1  13  17        4.25       34.34     22.46 o 
   0  13  17      196.57      293.45     36.90 o 
   1  13  17      146.98      185.41     35.29 o 
   2  13  17       28.77       22.84     25.76 o 
   3  13  17       41.51       75.94     67.66 o 
  -5  14  17       16.95       -1.12     35.03 o 
  -4  14  17        1.12       13.56     35.78 o 
  -3  14  17       42.54       86.49     40.49 o 
  -2  14  17        3.93      -25.64     24.68 o 
  -1  14  17        4.00       26.54     23.55 o 
   0  14  17       12.64        9.92     23.50 o 
   1  14  17        7.89      -11.13     23.61 o 
   2  14  17       76.54       40.41     28.42 o 
   3  14  17       33.70       60.35     46.64 o 
  -4  15  17       49.92       54.90     42.23 o 
  -3  15  17        1.38       -6.48     37.29 o 
  -2  15  17       77.98      101.39     35.65 o 
  -1  15  17        2.02       25.05     24.26 o 
   0  15  17       22.52       68.28     30.05 o 
   1  15  17       61.38       16.72     27.25 o 
   2  15  17       20.80       30.63     37.87 o 
  -4  16  17       71.75       42.84     43.97 o 
  -3  16  17       49.86      103.17     49.59 o 
  -2  16  17        3.59       28.38     31.54 o 
  -1  16  17      181.24      140.84     34.42 o 
   0  16  17       87.20      122.35     35.51 o 
   1  16  17       31.15       70.98     30.36 o 
   2  16  17        3.34       11.47     40.30 o 
  -3  17  17       43.09       63.30     49.46 o 
  -2  17  17        0.01       13.25     32.74 o 
  -1  17  17        5.64       38.55     35.59 o 
   0  17  17        2.56        3.63     38.22 o 
  -8   0  18        6.61      -21.31     45.81 o 
  -7   0  18      191.22      239.75     68.20 o 
  -6   0  18      976.34     1021.98     76.90 o 
  -5   0  18       12.57       18.81     21.23 o 
  -4   0  18     1681.36     1734.53    101.37 o 
  -3   0  18     2543.64     2403.40    117.05 o 
  -2   0  18      863.24      823.11     45.75 o 
  -1   0  18     1357.53     1506.28     96.11 o 
   0   0  18       18.89       30.78     18.46 o 
   1   0  18     1474.50     1532.44    206.98 o 
   2   0  18       19.79      -27.70     36.22 o 
   3   0  18       68.26       -7.46     45.82 o 
   4   0  18      190.99      272.79     90.57 o 
   5   0  18      105.07       75.65     76.72 o 
   6   0  18       14.24       53.27     87.36 o 
  -8   1  18       18.96        1.28     24.67 o 
  -7   1  18      199.75      277.30     39.36 o 
  -6   1  18       35.47       24.69     21.46 o 
  -5   1  18      302.80      249.56     28.01 o 
  -4   1  18     1203.31     1136.29     51.69 o 
  -3   1  18     2176.80     2146.64     76.06 o 
  -2   1  18        4.28       -2.89     12.36 o 
  -1   1  18      795.72      845.69     33.25 o 
   0   1  18      348.46      325.60     22.51 o 
   1   1  18        3.42       18.30     14.41 o 
   2   1  18       10.46       50.07     30.13 o 
   3   1  18      221.56      290.38     54.25 o 
   4   1  18       37.00      -31.27     36.34 o 
   5   1  18        2.46      -63.84     42.56 o 
   6   1  18        2.67      -44.35     49.65 o 
  -8   2  18        0.53      -20.59     24.96 o 
  -7   2  18       24.28       20.95     28.54 o 
  -6   2  18       96.16       88.24     33.45 o 
  -5   2  18      241.76      212.61     37.29 o 
  -4   2  18      597.44      569.80     58.94 o 
  -3   2  18      353.00      362.36     27.39 o 
  -2   2  18      256.32      250.36     18.51 o 
  -1   2  18       16.72      -17.52     14.29 o 
   0   2  18      552.82      538.92     31.65 o 
   1   2  18      270.44      243.50     44.09 o 
   2   2  18      649.77      653.50     71.96 o 
   3   2  18      341.28      371.72     91.12 o 
   4   2  18        0.93      -44.56     48.48 o 
   5   2  18        0.18      -56.45     37.63 o 
   6   2  18        2.73      -36.62     62.86 o 
  -8   3  18        3.23       11.75     34.63 o 
  -7   3  18       32.51        8.42     23.02 o 
  -6   3  18      826.16      792.32     55.54 o 
  -5   3  18       20.76       20.45     19.42 o 
  -4   3  18     1239.16     1302.92     56.24 o 
  -3   3  18      627.62      633.75     35.36 o 
  -2   3  18      271.30      287.27     19.48 o 
  -1   3  18     1236.29     1290.36     48.76 o 
   0   3  18       11.19       -6.65     12.61 o 
   1   3  18       34.65       18.79     23.26 o 
   2   3  18      140.95       61.66     43.69 o 
   3   3  18       94.87       67.42     42.09 o 
   4   3  18       55.04       62.77     42.01 o 
   5   3  18        0.50      -38.45     39.12 o 
  -8   4  18      496.90      520.43     70.46 o 
  -7   4  18       31.81       52.44     32.61 o 
  -6   4  18       13.53       -6.80     23.03 o 
  -5   4  18       30.60       31.41     21.73 o 
  -4   4  18      688.88      724.11    109.87 o 
  -3   4  18      256.66      257.20     28.92 o 
  -2   4  18      229.30      231.18     27.18 o 
  -1   4  18       43.91       83.15     26.00 o 
   0   4  18       10.78        4.20     17.91 o 
   1   4  18      305.51      240.45     33.89 o 
   2   4  18     1028.39      992.42    143.42 o 
   3   4  18      540.68      624.58     71.97 o 
   4   4  18        1.94      -17.35     32.69 o 
   5   4  18       27.14       -2.34     39.67 o 
  -8   5  18       40.66       27.28     34.56 o 
  -7   5  18      382.53      381.23     56.71 o 
  -6   5  18       39.73       61.78     72.45 o 
  -5   5  18      173.77      163.61     36.07 o 
  -4   5  18       58.34       56.90     26.10 o 
  -3   5  18     4953.45     5153.87    156.08 o 
  -2   5  18     1146.58     1191.31     45.95 o 
  -1   5  18      422.78      399.77     32.20 o 
   0   5  18      117.10       99.00     22.04 o 
   1   5  18       42.83       33.33     24.04 o 
   2   5  18      289.29      288.90     51.96 o 
   3   5  18        2.53       33.43     31.96 o 
   4   5  18        3.80       34.55     71.92 o 
   5   5  18      101.36      117.49     55.94 o 
  -7   6  18       31.28        9.39     25.02 o 
  -6   6  18      283.56      248.85     45.30 o 
  -5   6  18       80.78       60.08     28.25 o 
  -4   6  18       26.78       20.59     22.91 o 
  -3   6  18      222.95      216.93     39.16 o 
  -2   6  18     1294.93     1228.40     73.75 o 
  -1   6  18      198.09      205.45     40.91 o 
   0   6  18        0.12       15.03     20.02 o 
   1   6  18      461.00      495.76     54.98 o 
   2   6  18      112.74      101.81     40.32 o 
   3   6  18       55.17       10.09     28.06 o 
   4   6  18       59.41       30.42     37.41 o 
   5   6  18      129.71      124.26     52.92 o 
  -7   7  18        7.86        2.46     27.39 o 
  -6   7  18       63.79       39.06     28.94 o 
  -5   7  18       15.37        7.66     23.65 o 
  -4   7  18      230.97      232.03     40.31 o 
  -3   7  18      289.30      444.59     50.47 o 
  -2   7  18      889.66      871.02     61.35 o 
  -1   7  18      266.77      267.45     29.84 o 
   0   7  18       49.48       52.42     17.87 o 
   1   7  18       11.73       41.27     21.11 o 
   2   7  18       73.18       34.79     44.61 o 
   3   7  18       22.63       46.70     34.68 o 
   4   7  18       17.51       27.70     38.36 o 
   5   7  18       13.95      -19.08     42.62 o 
  -7   8  18        0.05      -25.31     26.57 o 
  -6   8  18       38.16       63.52     32.50 o 
  -5   8  18      169.42      182.24     55.41 o 
  -4   8  18       12.25       24.78     24.32 o 
  -3   8  18      135.35      150.82    160.90 o 
  -2   8  18      464.29      433.50     51.57 o 
  -1   8  18       88.74       77.92     21.93 o 
   0   8  18      219.11      256.81     30.69 o 
   1   8  18        1.98       -8.19     17.49 o 
   2   8  18      498.56      646.51     56.28 o 
   3   8  18      674.42      917.86    125.25 o 
   4   8  18      238.28      206.01     53.86 o 
   5   8  18      129.69      242.52     60.67 o 
  -7   9  18      195.93      236.81     67.66 o 
  -6   9  18       19.87      -35.30     25.92 o 
  -5   9  18        1.17        6.09     27.30 o 
  -4   9  18      804.36      840.34     72.26 o 
  -3   9  18      259.07      285.82     46.72 o 
  -2   9  18       37.71       -3.69     18.99 o 
  -1   9  18       25.59       -0.78     19.09 o 
   0   9  18      434.95      407.39     43.07 o 
   1   9  18      239.22      219.16     35.84 o 
   2   9  18      376.27      358.40     47.65 o 
   3   9  18        0.23       -7.17     31.98 o 
   4   9  18       16.43       29.57     37.37 o 
   5   9  18        1.29       30.73     42.52 o 
  -6  10  18      210.11      232.95     48.20 o 
  -5  10  18      347.74      409.05     75.66 o 
  -4  10  18       46.40      131.66     37.29 o 
  -3  10  18     1281.57     1223.33     88.22 o 
  -2  10  18      104.85      111.62     38.87 o 
  -1  10  18      155.51      151.68     37.83 o 
   0  10  18        1.47       20.24     21.02 o 
   1  10  18     2755.57     3047.41    133.18 o 
   2  10  18      201.87      203.33     40.89 o 
   3  10  18        5.48       53.74     41.02 o 
   4  10  18       67.49      187.11     54.94 o 
  -6  11  18        0.04       31.90     31.22 o 
  -5  11  18      127.48      113.76     60.20 o 
  -4  11  18        4.27       -3.62     28.24 o 
  -3  11  18      151.44      126.57     53.81 o 
  -2  11  18        8.45        5.85     31.52 o 
  -1  11  18      194.12      163.45     37.19 o 
   0  11  18        5.55       10.89     21.30 o 
   1  11  18       16.81       37.07     22.56 o 
   2  11  18        2.32       -2.01     23.09 o 
   3  11  18       94.09       94.81     78.85 o 
   4  11  18        6.29       38.61     37.29 o 
  -6  12  18        0.12      -24.71     31.53 o 
  -5  12  18        3.38      -16.50     27.75 o 
  -4  12  18        0.54      -16.09     31.69 o 
  -3  12  18        0.03      -34.45     28.06 o 
  -2  12  18        0.81       57.25     28.95 o 
  -1  12  18       11.39       25.29     22.03 o 
   0  12  18       63.50       35.64     21.69 o 
   1  12  18      211.75      226.66     36.84 o 
   2  12  18      118.87      105.77     36.48 o 
   3  12  18       38.56       72.42     49.73 o 
   4  12  18        7.79       62.94     43.08 o 
  -5  13  18        6.39      -12.22     34.27 o 
  -4  13  18      665.34      679.91    120.45 o 
  -3  13  18        0.05        4.98     33.47 o 
  -2  13  18       31.98       24.31     29.44 o 
  -1  13  18      228.96      272.72     36.67 o 
   0  13  18      102.54      130.04     28.19 o 
   1  13  18       84.08       71.81     29.76 o 
   2  13  18       24.93       42.80     27.44 o 
   3  13  18        4.66       39.18     39.74 o 
  -5  14  18       38.84       83.82     45.46 o 
  -4  14  18        8.07       -0.52     36.14 o 
  -3  14  18        0.23      -11.30     35.78 o 
  -2  14  18      156.61      157.12     37.45 o 
  -1  14  18       14.12       18.44     23.32 o 
   0  14  18      165.60      166.41     36.70 o 
   1  14  18       23.66       22.58     26.25 o 
   2  14  18       31.21       57.56     33.66 o 
   3  14  18       17.16       23.31     37.77 o 
  -4  15  18       72.35      101.61     56.47 o 
  -3  15  18      143.26      106.50     45.50 o 
  -2  15  18       66.18      102.04     37.88 o 
  -1  15  18       26.09        6.18     24.70 o 
   0  15  18       25.92       -7.06     24.98 o 
   1  15  18       21.77        7.67     27.87 o 
   2  15  18       41.56       44.58     42.86 o 
  -3  16  18        0.02       10.68     43.00 o 
  -2  16  18       11.90       62.91     32.87 o 
  -1  16  18       34.32       60.29     29.76 o 
   0  16  18       14.16       -9.92     28.38 o 
   1  16  18       32.19       65.47     32.12 o 
  -2  17  18       45.19       38.10     36.15 o 
  -1  17  18        0.81        8.05     28.12 o 
   0  17  18        9.40       48.66     44.82 o 
  -8   1  19        1.46      -17.76     24.59 o 
  -7   1  19      761.62      841.88     69.15 o 
  -6   1  19      101.02      141.28     24.00 o 
  -5   1  19      386.26      455.33     42.07 o 
  -4   1  19      355.57      357.03     29.68 o 
  -3   1  19      725.04      805.34     41.40 o 
  -2   1  19     1566.52     1619.79     53.68 o 
  -1   1  19      328.86      348.99     22.71 o 
   0   1  19      396.09      376.76     43.86 o 
   1   1  19       11.99       -2.39     14.48 o 
   2   1  19      819.31      985.87     84.43 o 
   3   1  19      630.11      603.16     73.76 o 
   4   1  19       27.29      -47.41     35.07 o 
   5   1  19        4.58      -16.51     48.22 o 
  -8   2  19      119.98       66.92     32.33 o 
  -7   2  19        0.03       13.73     23.42 o 
  -6   2  19       26.39       11.81     20.82 o 
  -5   2  19      765.28      735.19     43.12 o 
  -4   2  19      246.77      310.35     28.32 o 
  -3   2  19       10.11       12.95     13.91 o 
  -2   2  19     4365.71     4469.91    122.64 o 
  -1   2  19      298.80      270.54     23.16 o 
   0   2  19       49.50       83.66     17.77 o 
   1   2  19      675.02      664.51     50.61 o 
   2   2  19     1071.38     1144.84     91.43 o 
   3   2  19      114.15       43.24     69.79 o 
   4   2  19        0.03      -11.56     39.40 o 
   5   2  19       97.94       25.44     76.71 o 
  -8   3  19        0.00       -2.31     32.25 o 
  -7   3  19      272.18      322.79     50.26 o 
  -6   3  19     1268.11     1266.22     71.63 o 
  -5   3  19      406.68      468.27     41.14 o 
  -4   3  19     2231.36     2279.26     83.22 o 
  -3   3  19      222.75      227.04     23.58 o 
  -2   3  19      195.23      233.82     31.16 o 
  -1   3  19      151.71       99.85     17.68 o 
   0   3  19       55.51       29.22     22.01 o 
   1   3  19      355.32      354.63     39.23 o 
   2   3  19      317.76      369.83     79.93 o 
   3   3  19       37.71       20.53     31.48 o 
   4   3  19       18.91      -26.28     33.80 o 
   5   3  19        1.18       20.30     53.80 o 
  -7   4  19      110.33       87.41     36.34 o 
  -6   4  19       73.44       89.22     30.72 o 
  -5   4  19      879.77      909.48     56.61 o 
  -4   4  19      460.04      519.18     46.46 o 
  -3   4  19      366.66      343.96     35.62 o 
  -2   4  19      624.69      602.23     36.16 o 
  -1   4  19     1474.10     1450.59     58.53 o 
   0   4  19      182.76      208.16     28.49 o 
   1   4  19      107.97      138.06     38.03 o 
   2   4  19      250.34      258.40     49.41 o 
   3   4  19       72.11       62.34     34.89 o 
   4   4  19       11.92        7.03     33.47 o 
   5   4  19        3.01      -18.71     39.22 o 
  -7   5  19        0.51       19.13     30.64 o 
  -6   5  19      500.84      429.59     56.81 o 
  -5   5  19       84.52       62.55     28.25 o 
  -4   5  19      341.06      309.79     45.21 o 
  -3   5  19      947.37     1168.12    185.54 o 
  -2   5  19      101.16      106.79     20.44 o 
  -1   5  19      930.57      940.82     42.77 o 
   0   5  19      211.75      221.44     28.12 o 
   1   5  19      167.91      167.00     43.13 o 
   2   5  19       11.23      -29.04     41.02 o 
   3   5  19        3.80        8.50     33.03 o 
   4   5  19       12.77       21.93     39.95 o 
   5   5  19        0.39       14.79     42.56 o 
  -7   6  19       14.03       -4.81     64.46 o 
  -6   6  19      197.11      203.05     41.98 o 
  -5   6  19       18.84        9.81     34.09 o 
  -4   6  19       13.64       12.36     24.06 o 
  -3   6  19       30.25       -4.56     22.97 o 
  -2   6  19       11.17       36.48     20.50 o 
  -1   6  19     1933.83     2153.78     84.13 o 
   0   6  19      399.35      391.90     44.68 o 
   1   6  19      693.41      810.20     58.29 o 
   2   6  19      788.51      807.71     74.22 o 
   3   6  19        0.39      -22.18     54.34 o 
   4   6  19        1.41        5.63     36.55 o 
   5   6  19        4.58       23.54     46.22 o 
  -7   7  19      134.05      115.65     41.87 o 
  -6   7  19      261.24      241.81     47.02 o 
  -5   7  19      156.97       98.24     31.96 o 
  -4   7  19        0.13       22.14     25.92 o 
  -3   7  19      963.17      952.44     73.79 o 
  -2   7  19        1.42        6.28     18.85 o 
  -1   7  19      282.72      205.44     33.93 o 
   0   7  19      353.12      382.76     36.65 o 
   1   7  19       14.15      -15.54     19.85 o 
   2   7  19       42.88       49.00     23.41 o 
   3   7  19      490.63      435.79    133.22 o 
   4   7  19       13.74      -42.33     33.07 o 
   5   7  19       69.52       44.85     43.08 o 
  -7   8  19       34.43       38.23     44.22 o 
  -6   8  19       23.59       24.03     30.02 o 
  -5   8  19       40.89       60.52     30.17 o 
  -4   8  19      181.53      194.21     40.50 o 
  -3   8  19       33.64       14.49     27.43 o 
  -2   8  19     1424.98     1446.34     76.92 o 
  -1   8  19        4.68        0.04     17.60 o 
   0   8  19      244.54      220.95     27.23 o 
   1   8  19       52.49       37.49     22.67 o 
   2   8  19      299.64      320.97     43.51 o 
   3   8  19        8.41        5.44     30.00 o 
   4   8  19        0.10      -23.27     38.35 o 
  -7   9  19        0.15      -26.83     30.45 o 
  -6   9  19       78.82      152.66     59.67 o 
  -5   9  19        0.58       39.10     30.13 o 
  -4   9  19       86.45      100.40     35.19 o 
  -3   9  19        4.42        8.80     25.92 o 
  -2   9  19      192.67      197.60     32.07 o 
  -1   9  19      400.19      290.95     42.76 o 
   0   9  19        1.94       21.65     20.21 o 
   1   9  19      104.19       57.56     24.61 o 
   2   9  19        3.04       49.60     25.86 o 
   3   9  19      113.49       68.29     74.05 o 
   4   9  19      252.15      228.39     56.58 o 
  -6  10  19        0.70       -8.13     51.14 o 
  -5  10  19       61.32       80.87     36.76 o 
  -4  10  19       54.17       40.50     31.48 o 
  -3  10  19        6.75       17.58     28.63 o 
  -2  10  19      801.78      706.91     79.43 o 
  -1  10  19      546.18      526.36     43.26 o 
   0  10  19       20.42       10.00     27.87 o 
   1  10  19       39.41       74.07     27.83 o 
   2  10  19       19.07       24.92     28.78 o 
   3  10  19       66.48       25.67     36.23 o 
   4  10  19        0.02       24.46     40.14 o 
  -6  11  19        0.28        7.03     32.92 o 
  -5  11  19       96.02      138.38     42.52 o 
  -4  11  19       43.50        1.74     31.62 o 
  -3  11  19      196.20      276.00     51.97 o 
  -2  11  19        3.59       -2.53     23.91 o 
  -1  11  19      312.51      333.04     37.35 o 
   0  11  19       96.55      110.69     28.47 o 
   1  11  19        0.05       14.86     25.40 o 
   2  11  19       37.95       57.69     28.80 o 
   3  11  19      511.99      479.31     94.32 o 
   4  11  19       95.31      137.78     52.03 o 
  -6  12  19       14.30       13.08     35.19 o 
  -5  12  19       35.42      -14.21     30.97 o 
  -4  12  19        0.51       33.03     33.80 o 
  -3  12  19      165.85      132.13     43.70 o 
  -2  12  19      560.49      495.00     50.43 o 
  -1  12  19       59.07       79.02     26.18 o 
   0  12  19      135.84      122.39     29.76 o 
   1  12  19       14.01        9.55     24.66 o 
   2  12  19      213.59      153.83     49.89 o 
   3  12  19       16.52       55.66     41.01 o 
  -5  13  19        4.89       23.93     38.75 o 
  -4  13  19       12.51        3.73     33.21 o 
  -3  13  19       12.28      -27.94     38.36 o 
  -2  13  19        7.95       16.57     27.85 o 
  -1  13  19       11.54       19.78     23.17 o 
   0  13  19        9.08       -3.23     23.69 o 
   1  13  19       22.19       50.05     28.31 o 
   2  13  19        3.03        3.07     30.10 o 
   3  13  19       25.77       39.18     32.80 o 
  -5  14  19       32.14        7.70     38.83 o 
  -4  14  19        8.30       26.32     40.93 o 
  -3  14  19        4.05      -49.03     32.69 o 
  -2  14  19       75.02       53.83     33.54 o 
  -1  14  19       61.48       36.53     26.96 o 
   0  14  19       32.97       63.81     30.52 o 
   1  14  19       63.75       31.27     29.77 o 
   2  14  19       16.98       52.60     39.36 o 
  -4  15  19        0.67        9.13     40.66 o 
  -3  15  19       47.51       11.93     44.25 o 
  -2  15  19        0.79      -40.84     42.02 o 
  -1  15  19       40.82       31.72     28.00 o 
   0  15  19       75.21      111.29     34.49 o 
   1  15  19        1.83       17.40     28.15 o 
  -3  16  19       47.58      -11.72     45.56 o 
  -2  16  19       13.49       33.79     35.47 o 
  -1  16  19      471.63      607.20     55.53 o 
   0  16  19       87.20       15.35     32.25 o 
  -8   0  20       90.11       34.74     34.30 o 
  -7   0  20        1.84       14.69     30.11 o 
  -6   0  20      605.04      573.31     61.04 o 
  -5   0  20     1321.25     1446.64     91.63 o 
  -4   0  20      192.67      238.99     72.46 o 
  -3   0  20     7899.46     8089.89    331.54 o 
  -2   0  20      126.68      132.92     28.51 o 
  -1   0  20      115.86      121.59     25.06 o 
   0   0  20      883.50      839.95     75.17 o 
   1   0  20      609.45      651.13     60.93 o 
   2   0  20        3.80      -26.64     47.94 o 
   3   0  20        4.38      -60.73     40.49 o 
   4   0  20       41.10      -11.72     57.53 o 
   5   0  20        0.68      -91.09     60.73 o 
  -8   1  20       52.26       43.80     30.69 o 
  -7   1  20       88.31       73.82     25.62 o 
  -6   1  20        4.16       -3.87     16.41 o 
  -5   1  20       49.00       33.69     18.11 o 
  -4   1  20      241.77      245.79     34.96 o 
  -3   1  20      614.26      670.11     43.27 o 
  -2   1  20        5.56        6.42     17.53 o 
  -1   1  20       81.33       70.95     16.02 o 
   0   1  20      636.85      606.76     34.59 o 
   1   1  20      484.61      494.14     45.22 o 
   2   1  20       60.62       25.14     35.58 o 
   3   1  20      133.54      108.05     57.01 o 
   4   1  20       82.52       16.33     68.19 o 
   5   1  20       72.85        6.89    130.52 o 
  -7   2  20       91.87       19.98     24.72 o 
  -6   2  20       60.55       71.22     22.27 o 
  -5   2  20     1619.32     1560.19     78.99 o 
  -4   2  20       64.78       60.85     18.41 o 
  -3   2  20      123.38      138.72     21.10 o 
  -2   2  20      264.60      282.43     25.65 o 
  -1   2  20     2389.88     2381.20     76.48 o 
   0   2  20      204.73      268.28     36.74 o 
   1   2  20        8.85       10.00     19.17 o 
   2   2  20      102.52      143.76     43.69 o 
   3   2  20        3.89      -51.72     79.91 o 
   4   2  20      139.67      206.94     61.44 o 
   5   2  20        1.06      -24.43     51.57 o 
  -7   3  20       30.35        4.38     29.41 o 
  -6   3  20      466.06      452.11     45.27 o 
  -5   3  20       64.11       57.04     18.92 o 
  -4   3  20      173.06      224.05     26.04 o 
  -3   3  20        0.96       24.24     15.07 o 
  -2   3  20      618.66      764.90     48.28 o 
  -1   3  20      328.21      348.72     27.02 o 
   0   3  20     1655.94     1746.12     63.91 o 
   1   3  20      182.56      151.31     32.65 o 
   2   3  20      117.19      107.43     49.01 o 
   3   3  20       36.37      -29.46     69.25 o 
   4   3  20       45.80       19.89     37.15 o 
   5   3  20        0.96      -58.93     39.29 o 
  -7   4  20      199.15      241.45     47.87 o 
  -6   4  20        0.08        7.50     25.32 o 
  -5   4  20      102.88      112.02     32.77 o 
  -4   4  20     2297.82     2436.35     88.55 o 
  -3   4  20       76.69       52.10     23.88 o 
  -2   4  20      299.16      298.45     40.76 o 
  -1   4  20       30.88       26.36     16.28 o 
   0   4  20      991.76     1021.19     50.16 o 
   1   4  20        8.51       31.49     36.27 o 
   2   4  20      160.71       90.05     57.54 o 
   3   4  20      155.37      104.27     40.92 o 
   4   4  20        0.39        9.25     37.47 o 
   5   4  20       15.10       61.83     96.42 o 
  -7   5  20      152.85      206.68     46.55 o 
  -6   5  20        7.14       44.30     29.41 o 
  -5   5  20       10.00       -3.34     20.89 o 
  -4   5  20     3094.77     3276.55    130.44 o 
  -3   5  20      113.79       79.66     29.41 o 
  -2   5  20       62.64       42.79     17.55 o 
  -1   5  20       28.62       55.39     17.51 o 
   0   5  20      288.26      356.71     34.96 o 
   1   5  20     1171.21     1270.33     74.54 o 
   2   5  20      525.88      617.19     71.90 o 
   3   5  20        7.77       27.23     36.09 o 
   4   5  20       98.80       87.03     93.23 o 
   5   5  20       63.67      108.31     58.97 o 
  -7   6  20        0.37       14.87     33.05 o 
  -6   6  20       24.93        3.55     29.30 o 
  -5   6  20       75.30       64.31     69.26 o 
  -4   6  20       51.82       15.14     54.87 o 
  -3   6  20     1241.01     1294.30    104.52 o 
  -2   6  20      493.48      462.29     47.05 o 
  -1   6  20       12.78       11.28     20.45 o 
   0   6  20        7.12       -0.51     16.48 o 
   1   6  20      394.59      415.38     45.33 o 
   2   6  20      382.14      456.48     65.69 o 
   3   6  20       78.22        5.99     31.69 o 
   4   6  20       41.08       11.53     36.66 o 
   5   6  20        0.00      -13.07     44.90 o 
  -7   7  20       99.50       29.52     32.92 o 
  -6   7  20       70.93       22.12     32.71 o 
  -5   7  20       13.74        9.28     27.12 o 
  -4   7  20        0.13      -32.64     21.76 o 
  -3   7  20        5.96       -7.52     25.23 o 
  -2   7  20      194.82      198.40     45.51 o 
  -1   7  20       94.85       93.56     24.45 o 
   0   7  20       38.02       34.37     21.57 o 
   1   7  20       74.12       68.73     27.35 o 
   2   7  20      186.60      154.78     34.69 o 
   3   7  20       49.42       80.43     41.20 o 
   4   7  20       39.39       44.50     44.59 o 
  -7   8  20        1.97      -23.94     27.57 o 
  -6   8  20        2.31        9.42     29.12 o 
  -5   8  20        3.77      -22.90     22.75 o 
  -4   8  20      101.44      134.26     41.55 o 
  -3   8  20      539.98      579.32     61.05 o 
  -2   8  20        5.93        5.67     19.95 o 
  -1   8  20      757.75      714.42     42.26 o 
   0   8  20      148.72      153.85     30.73 o 
   1   8  20      118.20      122.11     34.76 o 
   2   8  20        1.05        9.22     21.82 o 
   3   8  20       55.57       47.11     38.07 o 
   4   8  20        2.19       33.83     45.81 o 
  -6   9  20       65.69       33.02     34.88 o 
  -5   9  20       18.83       57.95     34.56 o 
  -4   9  20       65.26       82.37     36.71 o 
  -3   9  20      298.73      337.38     63.94 o 
  -2   9  20      177.16      149.04     40.22 o 
  -1   9  20       61.27       60.18     24.03 o 
   0   9  20      119.83       83.05     25.32 o 
   1   9  20      220.69      204.77     45.00 o 
   2   9  20      214.84      207.25     37.30 o 
   3   9  20        6.21        7.83     34.09 o 
   4   9  20      116.69      165.20     52.44 o 
  -6  10  20      115.81      112.59     42.16 o 
  -5  10  20       59.99      114.30     40.81 o 
  -4  10  20      113.41      217.11     87.90 o 
  -3  10  20      118.47      171.79     45.04 o 
  -2  10  20      478.18      477.00     48.40 o 
  -1  10  20        0.09      -11.43     20.74 o 
   0  10  20      376.16      397.45     42.76 o 
   1  10  20       71.40       51.83     28.65 o 
   2  10  20       11.76       37.04     25.56 o 
   3  10  20       41.98       41.14     38.04 o 
   4  10  20       12.60       13.45     67.12 o 
  -6  11  20        9.26      -20.64     38.89 o 
  -5  11  20       35.44        9.83     32.61 o 
  -4  11  20       34.27       81.20     38.66 o 
  -3  11  20        0.38      -22.33     45.81 o 
  -2  11  20        0.95      -19.50     23.48 o 
  -1  11  20      229.26      187.40     38.03 o 
   0  11  20       14.83       68.65     25.74 o 
   1  11  20        3.38       18.64     25.07 o 
   2  11  20        0.89       11.13     25.03 o 
   3  11  20       21.13       45.59     38.53 o 
  -5  12  20       29.24       55.02     38.66 o 
  -4  12  20       64.59       75.04     39.12 o 
  -3  12  20      193.29      293.80     57.54 o 
  -2  12  20        1.52       23.44     27.14 o 
  -1  12  20       53.57       30.03     32.39 o 
   0  12  20        0.05        7.50     22.84 o 
   1  12  20       16.85       17.59     26.15 o 
   2  12  20        1.40       58.25     24.67 o 
   3  12  20        3.99       67.84     58.07 o 
  -5  13  20        8.51        5.85     39.15 o 
  -4  13  20        1.70      -12.56     36.82 o 
  -3  13  20      188.99      258.74     56.27 o 
  -2  13  20      153.20      172.99     38.00 o 
  -1  13  20        4.59       17.62     25.13 o 
   0  13  20      298.22      263.81     44.06 o 
   1  13  20        0.68        7.17     26.20 o 
   2  13  20       57.01       52.33     30.64 o 
  -4  14  20       44.92      118.25     49.71 o 
  -3  14  20      219.71      336.75     62.81 o 
  -2  14  20       36.84       42.24     32.47 o 
  -1  14  20       73.72       42.32     28.56 o 
   0  14  20      101.49       31.01     62.26 o 
   1  14  20       54.49       20.56     33.32 o 
   2  14  20       19.67       59.84     79.91 o 
  -3  15  20        0.53      -11.09     57.00 o 
  -2  15  20       36.12       67.61     36.57 o 
  -1  15  20      101.42       69.60     33.59 o 
   0  15  20      117.86      100.27     35.13 o 
   1  15  20      151.29      159.91     39.54 o 
  -2  16  20        2.72       50.16     59.54 o 
  -1  16  20        4.24       -0.32     32.07 o 
  -7   1  21       31.26       32.50     21.86 o 
  -6   1  21      398.89      362.22     63.99 o 
  -5   1  21       89.00       48.84     19.50 o 
  -4   1  21     1238.24     1353.44     62.34 o 
  -3   1  21      766.45      802.37     51.24 o 
  -2   1  21      501.01      506.30     33.62 o 
  -1   1  21     1688.90     1828.01     64.22 o 
   0   1  21      703.85      681.96     63.82 o 
   1   1  21       40.30       31.17     23.67 o 
   2   1  21      289.92      223.24     50.86 o 
   3   1  21      511.21      569.02    238.21 o 
   4   1  21       29.07      -28.95     47.05 o 
   5   1  21        3.78     -105.44    107.07 o 
  -7   2  21       51.32       63.38     22.91 o 
  -6   2  21       42.42       48.13     21.08 o 
  -5   2  21        0.14      -12.64     17.07 o 
  -4   2  21      499.67      463.92     35.10 o 
  -3   2  21      669.24      712.69     40.58 o 
  -2   2  21      107.10       60.77     22.47 o 
  -1   2  21      108.52      172.58     22.25 o 
   0   2  21      154.88      154.26     34.61 o 
   1   2  21      109.05      126.49     29.99 o 
   2   2  21      346.73      307.10     68.74 o 
   3   2  21      106.62       61.90     43.53 o 
   4   2  21        4.06      -55.93     37.29 o 
   5   2  21        2.90      -71.17     47.44 o 
  -7   3  21      432.87      338.19     55.00 o 
  -6   3  21        3.46        8.83     21.84 o 
  -5   3  21       55.89       39.17     18.91 o 
  -4   3  21       46.91       68.02     18.81 o 
  -3   3  21     5669.27     5661.71    225.41 o 
  -2   3  21     1035.18     1103.05    126.53 o 
  -1   3  21       31.71       18.84     16.83 o 
   0   3  21      300.04      331.04     30.55 o 
   1   3  21       22.15       25.25     22.73 o 
   2   3  21      196.05      209.59     50.97 o 
   3   3  21       47.03       30.41     62.33 o 
   4   3  21       26.15      -40.43     91.09 o 
   5   3  21        5.63      -40.73     50.91 o 
  -7   4  21       14.23       11.29     28.37 o 
  -6   4  21       41.88       17.05     41.02 o 
  -5   4  21       75.71       49.82     23.92 o 
  -4   4  21       55.98       59.63     22.60 o 
  -3   4  21        4.30        0.73     22.77 o 
  -2   4  21      918.30      908.94     60.70 o 
  -1   4  21      442.06      471.29     31.79 o 
   0   4  21      248.81      225.43     43.54 o 
   1   4  21       36.60       48.56     24.00 o 
   2   4  21      657.66      715.92     79.05 o 
   3   4  21      451.29      476.17     71.41 o 
   4   4  21      140.50      149.72     52.92 o 
   5   4  21       15.66      -65.28     49.34 o 
  -7   5  21        1.48      -25.54     27.75 o 
  -6   5  21        6.40       13.85     39.42 o 
  -5   5  21        6.29      -11.55     22.86 o 
  -4   5  21       29.66        5.41     24.07 o 
  -3   5  21       20.81       26.25     27.65 o 
  -2   5  21      552.99      502.39     54.20 o 
  -1   5  21       31.95       25.34     16.97 o 
   0   5  21      255.30      230.74     30.77 o 
   1   5  21      330.70      335.59     52.97 o 
   2   5  21        0.04       11.34     62.86 o 
   3   5  21       57.13       42.46     42.01 o 
   4   5  21      122.93      136.13     52.74 o 
  -7   6  21       19.91       30.66     33.69 o 
  -6   6  21       40.83       84.97     34.68 o 
  -5   6  21      414.23      583.09     64.27 o 
  -4   6  21      179.48      120.07     35.64 o 
  -3   6  21       78.40       90.23     35.31 o 
  -2   6  21      304.92      281.23     63.94 o 
  -1   6  21      173.96      170.49     27.94 o 
   0   6  21       43.88       54.50     20.91 o 
   1   6  21        3.58        7.71     21.96 o 
   2   6  21       18.00      -10.21     27.57 o 
   3   6  21       47.91       70.75     44.29 o 
   4   6  21       91.71       56.55     59.67 o 
  -7   7  21       76.21      133.46     54.87 o 
  -6   7  21        3.89      -42.09     28.06 o 
  -5   7  21        4.99      -23.69     26.36 o 
  -4   7  21        2.61        7.81     27.30 o 
  -3   7  21       28.95       27.70     29.38 o 
  -2   7  21      424.83      405.17    190.24 o 
  -1   7  21        3.66       10.59     20.20 o 
   0   7  21       23.35       23.05     20.94 o 
   1   7  21       60.23      117.98     32.06 o 
   2   7  21      194.33      129.42     65.53 o 
   3   7  21       36.21       37.57     37.55 o 
   4   7  21        0.15       35.16     55.40 o 
  -6   8  21      127.46      114.38    105.49 o 
  -5   8  21        0.08        5.27     27.49 o 
  -4   8  21       12.00       21.58     30.45 o 
  -3   8  21      267.13      284.58     50.07 o 
  -2   8  21      417.37      431.85     56.86 o 
  -1   8  21       31.87       60.69     22.17 o 
   0   8  21       65.91       57.57     23.78 o 
   1   8  21      293.09      298.87     43.05 o 
   2   8  21       10.79       22.04     24.80 o 
   3   8  21        3.07       22.14     39.42 o 
   4   8  21        0.14       23.93     42.08 o 
  -6   9  21       12.03        1.74     29.88 o 
  -5   9  21        5.69        5.13     30.45 o 
  -4   9  21       85.46       74.29     36.34 o 
  -3   9  21       16.66       20.96     31.96 o 
  -2   9  21      169.67      204.35     46.98 o 
  -1   9  21       29.73       27.29     31.99 o 
   0   9  21       43.76       14.74     21.25 o 
   1   9  21        7.15      -17.49     22.72 o 
   2   9  21       15.62       17.68     24.38 o 
   3   9  21       45.76        0.99     32.37 o 
   4   9  21        1.52        1.34     38.36 o 
  -6  10  21       12.75      -32.11     29.00 o 
  -5  10  21       10.27        2.60     32.45 o 
  -4  10  21        8.57       39.48     34.63 o 
  -3  10  21       29.13       42.72     34.98 o 
  -2  10  21      241.53      328.84     55.62 o 
  -1  10  21       83.84      118.67     27.96 o 
   0  10  21      356.64      355.37     39.56 o 
   1  10  21        0.66       44.40     27.47 o 
   2  10  21        2.92      -31.96     23.44 o 
   3  10  21       52.26       81.73    103.35 o 
  -5  11  21        0.09       -0.87     34.63 o 
  -4  11  21      149.59      188.40     47.73 o 
  -3  11  21       12.36        8.75     34.12 o 
  -2  11  21        0.53      -20.09     33.21 o 
  -1  11  21      214.54      191.16     32.71 o 
   0  11  21        4.21       14.30     24.15 o 
   1  11  21       23.48       23.04     24.21 o 
   2  11  21        5.26      -18.63     36.04 o 
   3  11  21        1.97       24.06     38.53 o 
  -5  12  21        0.13       36.60     38.07 o 
  -4  12  21        0.12      -20.24     30.50 o 
  -3  12  21       36.58       35.07     75.11 o 
  -2  12  21       15.02      -13.22     33.50 o 
  -1  12  21        6.60       -1.76     31.05 o 
   0  12  21       30.38       46.08     26.60 o 
   1  12  21      209.16      211.03     47.48 o 
   2  12  21        9.14       -3.81     27.01 o 
  -4  13  21        0.05       18.89     37.91 o 
  -3  13  21       33.85       53.23     42.52 o 
  -2  13  21       74.67       34.68     89.50 o 
  -1  13  21      148.62      161.15     39.91 o 
   0  13  21      166.32      154.67     48.68 o 
   1  13  21        0.32        7.62     28.17 o 
   2  13  21       20.36       71.84     37.32 o 
  -4  14  21       21.79        0.19     43.31 o 
  -3  14  21       22.24       35.49     66.06 o 
  -2  14  21        0.41      -40.91     38.14 o 
  -1  14  21       12.72       -3.07     28.66 o 
   0  14  21       76.22       82.64     39.57 o 
   1  14  21        1.50       16.68     28.52 o 
  -3  15  21       30.15      -13.51     42.73 o 
  -2  15  21       15.66       -6.15     43.53 o 
  -1  15  21       66.55       91.86     37.24 o 
   0  15  21        2.37      -10.93     30.06 o 
  -7   0  22        5.90      -27.32     27.65 o 
  -6   0  22       22.60        5.61     28.06 o 
  -5   0  22       89.75       82.68     29.69 o 
  -4   0  22       40.57       47.84     25.86 o 
  -3   0  22       97.71       78.96     27.89 o 
  -2   0  22     2834.78     2894.43    140.37 o 
  -1   0  22        3.78       34.15     27.00 o 
   0   0  22        7.32       -5.86     25.22 o 
   1   0  22     1777.86     1951.27    296.08 o 
   2   0  22      538.36      425.28     95.93 o 
   3   0  22       58.96      -60.73     55.40 o 
   4   0  22        0.21      -91.09     60.73 o 
  -7   1  22        9.17        7.46     21.45 o 
  -6   1  22        4.69       -4.27     18.53 o 
  -5   1  22       38.19       16.02     17.54 o 
  -4   1  22       10.11       -5.79     15.15 o 
  -3   1  22      140.38      161.04     23.81 o 
  -2   1  22        5.28       24.39     22.07 o 
  -1   1  22       33.17       50.69     18.03 o 
   0   1  22        8.71       22.36     18.58 o 
   1   1  22      237.75      158.51     33.80 o 
   2   1  22       32.57       48.43     42.86 o 
   3   1  22       23.90      -39.72     60.20 o 
   4   1  22       35.59      -25.43     45.02 o 
  -7   2  22        0.00       -5.21     20.44 o 
  -6   2  22       17.16       26.95     18.96 o 
  -5   2  22      918.45      930.17     65.88 o 
  -4   2  22      135.42      165.40     25.46 o 
  -3   2  22      274.65      265.64     27.76 o 
  -2   2  22      383.50      366.50     37.17 o 
  -1   2  22      812.30      781.09     40.65 o 
   0   2  22      121.91       87.66     21.60 o 
   1   2  22      936.74      964.85     65.24 o 
   2   2  22        7.88      -10.94     33.01 o 
   3   2  22       99.47       99.63     50.46 o 
   4   2  22        3.67      -36.13     41.25 o 
  -7   3  22      227.87      228.07     45.47 o 
  -6   3  22        6.14       -7.67     21.16 o 
  -5   3  22      133.26      119.22     24.66 o 
  -4   3  22        0.53        4.10     17.07 o 
  -3   3  22      730.98      664.71     48.46 o 
  -2   3  22       11.76       -3.82     19.98 o 
  -1   3  22        2.75       11.56     16.38 o 
   0   3  22       42.97       39.49     18.76 o 
   1   3  22      263.28      325.14     41.54 o 
   2   3  22       25.10       34.62     49.01 o 
   3   3  22        3.25        0.61     36.45 o 
   4   3  22       99.78      -20.45     44.93 o 
  -7   4  22        3.95        2.30     32.69 o 
  -6   4  22        9.98       12.64     21.87 o 
  -5   4  22      163.81      137.98     28.96 o 
  -4   4  22        2.48      -15.82     24.27 o 
  -3   4  22        8.11        5.14     20.76 o 
  -2   4  22      133.56       99.79     25.82 o 
  -1   4  22      148.92       99.88     21.15 o 
   0   4  22      316.01      376.47     31.74 o 
   1   4  22      263.40      326.97     41.89 o 
   2   4  22      471.29      385.21     64.79 o 
   3   4  22       38.16       33.03     37.11 o 
   4   4  22        5.51      -11.34     41.56 o 
  -7   5  22        1.66      -12.93     31.91 o 
  -6   5  22      567.03      591.38     67.42 o 
  -5   5  22        7.39       12.45     27.57 o 
  -4   5  22       50.24       31.36     72.98 o 
  -3   5  22      475.36      433.69     75.14 o 
  -2   5  22      330.19      206.12     44.76 o 
  -1   5  22       17.49       -5.49     16.05 o 
   0   5  22      290.17      288.82     34.36 o 
   1   5  22       67.67       39.60     31.43 o 
   2   5  22       13.54        3.73     30.90 o 
   3   5  22       14.06      -20.46     40.49 o 
   4   5  22        8.03       -8.78     41.78 o 
  -7   6  22        0.73      -17.59     31.69 o 
  -6   6  22       73.96       48.84     33.47 o 
  -5   6  22       21.19        6.80     30.36 o 
  -4   6  22        1.66      -17.68     33.03 o 
  -3   6  22       26.26       52.97     38.36 o 
  -2   6  22       58.96       36.17     30.45 o 
  -1   6  22      209.91      193.27     28.94 o 
   0   6  22       18.82        1.71     19.82 o 
   1   6  22       35.22       52.16     26.28 o 
   2   6  22       82.67       -5.07     34.27 o 
   3   6  22       52.35       30.95     58.07 o 
   4   6  22       43.70       26.35     45.20 o 
  -6   7  22       77.41       97.68     42.01 o 
  -5   7  22        0.13       -2.93     28.41 o 
  -4   7  22      292.15      210.62     43.53 o 
  -3   7  22       91.36      104.42     36.92 o 
  -2   7  22        6.19       20.93     31.40 o 
  -1   7  22        1.22        0.49     20.75 o 
   0   7  22      203.55      173.10     44.47 o 
   1   7  22       27.18       49.85     26.82 o 
   2   7  22        1.38      -33.29     29.52 o 
   3   7  22       27.97       24.89     37.24 o 
   4   7  22       38.25      106.17     51.92 o 
  -6   8  22       16.05       42.27     33.53 o 
  -5   8  22       45.90        6.97     28.92 o 
  -4   8  22        2.36       -7.19     29.75 o 
  -3   8  22       18.64       -1.60     29.69 o 
  -2   8  22      127.52      193.18     47.09 o 
  -1   8  22      654.15      727.76     50.66 o 
   0   8  22      284.45      311.07     49.99 o 
   1   8  22       27.52       -2.53     23.26 o 
   2   8  22       25.38       41.74     35.03 o 
   3   8  22        0.61       15.82     37.59 o 
  -6   9  22       37.22       12.84     43.15 o 
  -5   9  22        7.19       21.67     35.19 o 
  -4   9  22       65.93       35.48     34.55 o 
  -3   9  22       97.62      128.56     39.85 o 
  -2   9  22      201.13      352.81     56.13 o 
  -1   9  22        0.07       47.83     24.19 o 
   0   9  22      584.31      576.63     48.01 o 
   1   9  22        6.68       17.71     25.71 o 
   2   9  22        0.16        8.95     38.35 o 
   3   9  22       81.70      116.94     50.21 o 
  -6  10  22        4.56       -6.11     33.68 o 
  -5  10  22       25.53       12.58     33.01 o 
  -4  10  22        5.09      -39.82     26.55 o 
  -3  10  22       19.40       30.63     35.79 o 
  -2  10  22      242.52      276.88     54.45 o 
  -1  10  22       83.58       54.08     31.45 o 
   0  10  22      290.26      286.82     39.01 o 
   1  10  22       49.90       63.65     33.84 o 
   2  10  22        1.44       40.09     36.09 o 
   3  10  22        2.10       12.49     38.53 o 
  -5  11  22       30.45       95.25     42.01 o 
  -4  11  22        1.74      -43.68     29.12 o 
  -3  11  22        5.94       27.30     38.75 o 
  -2  11  22        2.04      -48.68     32.45 o 
  -1  11  22        9.06      -25.41     25.75 o 
   0  11  22        3.50       -6.62     23.49 o 
   1  11  22       22.90       34.13     27.97 o 
   2  11  22        0.00       39.45     38.66 o 
  -5  12  22       43.50        9.31     38.00 o 
  -4  12  22        0.99      -48.02     32.01 o 
  -3  12  22        4.64      -10.53     52.21 o 
  -2  12  22       83.73      131.38     46.33 o 
  -1  12  22        1.39       24.36     29.95 o 
   0  12  22        0.15       23.44     27.19 o 
   1  12  22       91.47      113.88     32.10 o 
   2  12  22        4.02       51.99     42.52 o 
  -4  13  22       20.15      -50.70     71.38 o 
  -3  13  22        4.46        4.09     38.66 o 
  -2  13  22       20.13       34.63     42.37 o 
  -1  13  22       22.28        4.04     29.91 o 
   0  13  22       67.58      110.54     35.49 o 
   1  13  22        5.94        6.36     29.45 o 
  -3  14  22       78.22       68.55     50.52 o 
  -2  14  22       66.54       11.84     47.87 o 
  -1  14  22      223.25      219.21     45.98 o 
   0  14  22        0.56       15.12     34.10 o 
  -7   1  23        1.04       12.96     22.27 o 
  -6   1  23       62.21      100.86     30.76 o 
  -5   1  23       97.98       48.17     20.21 o 
  -4   1  23      160.35      160.18     25.16 o 
  -3   1  23       40.33       62.07     19.58 o 
  -2   1  23       41.91       17.78     34.48 o 
  -1   1  23      401.03      393.34     54.61 o 
   0   1  23      813.57      889.16     51.56 o 
   1   1  23        6.93       -0.63     24.67 o 
   2   1  23       62.99      -56.86     37.91 o 
   3   1  23      292.59      307.86    119.88 o 
   4   1  23      100.96       19.07     57.02 o 
  -7   2  23       44.34       31.05     28.42 o 
  -6   2  23       41.98       81.50     24.12 o 
  -5   2  23       71.71       88.02     22.60 o 
  -4   2  23        2.72       -0.84     16.79 o 
  -3   2  23     1214.39     1094.53     63.41 o 
  -2   2  23        9.32       12.49     22.71 o 
  -1   2  23        4.50      -18.47     16.26 o 
   0   2  23       38.94       22.38     19.46 o 
   1   2  23       37.45        0.15     22.45 o 
   2   2  23        4.40      -49.86     33.24 o 
   3   2  23       45.65      -29.81     50.08 o 
   4   2  23       10.12      -64.18     44.44 o 
  -7   3  23       20.99      -10.32     27.54 o 
  -6   3  23       16.11       26.88     23.08 o 
  -5   3  23       16.43       12.09     21.65 o 
  -4   3  23      423.55      360.41     40.16 o 
  -3   3  23      772.19      872.71     60.90 o 
  -2   3  23        0.29       -7.40     21.90 o 
  -1   3  23      514.35      463.85     33.99 o 
   0   3  23        2.99      -11.97     16.00 o 
   1   3  23      837.55      955.67     67.15 o 
   2   3  23      687.14      849.17     88.56 o 
   3   3  23      102.08       63.95     47.03 o 
   4   3  23       17.09      -62.97     41.98 o 
  -7   4  23       11.74       10.98     26.82 o 
  -6   4  23        7.47       20.62     23.19 o 
  -5   4  23       98.25       82.43     35.19 o 
  -4   4  23     1142.01     1270.06    190.34 o 
  -3   4  23       14.15       37.39     48.48 o 
  -2   4  23      103.90      154.42     29.29 o 
  -1   4  23      943.73      908.71     55.90 o 
   0   4  23      313.70      333.09     31.56 o 
   1   4  23        2.92       64.67     27.15 o 
   2   4  23        5.78       34.03     40.16 o 
   3   4  23      140.78      126.15    129.99 o 
   4   4  23       26.23      -54.79     42.76 o 
  -7   5  23       10.80       17.42     34.55 o 
  -6   5  23       66.12       63.50     43.68 o 
  -5   5  23       39.99       27.70     29.38 o 
  -4   5  23       76.85       93.21     59.13 o 
  -3   5  23        1.27      -37.09     24.72 o 
  -2   5  23       13.63       -7.10     48.48 o 
  -1   5  23       34.84       42.46     22.15 o 
   0   5  23      307.94      413.07     40.41 o 
   1   5  23      107.42       74.21     28.60 o 
   2   5  23        0.16       10.83     34.63 o 
   3   5  23       13.09       66.56     42.97 o 
   4   5  23       81.22       52.10     74.05 o 
  -6   6  23        3.35       27.83     44.21 o 
  -5   6  23        0.50       -7.54     38.35 o 
  -4   6  23      372.97      333.31     51.58 o 
  -3   6  23       59.65       36.58     31.96 o 
  -2   6  23       24.92       -0.76     31.10 o 
  -1   6  23      251.43      323.23     41.29 o 
   0   6  23      339.13      313.82     47.38 o 
   1   6  23        0.01       22.31     24.41 o 
   2   6  23       85.44       89.57     98.56 o 
   3   6  23       14.20       66.84     41.98 o 
   4   6  23        1.61        3.34     41.19 o 
  -6   7  23       13.35       29.30     35.41 o 
  -5   7  23        4.42      -30.67     28.51 o 
  -4   7  23       57.26       41.02     31.64 o 
  -3   7  23        1.10        2.51     27.65 o 
  -2   7  23       85.72       88.54     37.11 o 
  -1   7  23       97.07      121.23     35.97 o 
   0   7  23        2.74       20.55     22.38 o 
   1   7  23      156.72      140.31     34.13 o 
   2   7  23       53.80       17.37     46.35 o 
   3   7  23        1.03       -2.37     38.63 o 
  -6   8  23       37.24       54.62     39.29 o 
  -5   8  23      126.38       43.30     35.73 o 
  -4   8  23        2.67        4.79     36.76 o 
  -3   8  23      101.78      119.25     40.18 o 
  -2   8  23      217.13      104.41     40.18 o 
  -1   8  23       36.45       76.81     29.74 o 
   0   8  23       17.55       25.25     22.43 o 
   1   8  23        0.31       49.77     27.09 o 
   2   8  23      291.32      386.46    106.03 o 
   3   8  23        5.16      -15.73     36.86 o 
  -6   9  23       53.97       51.48     40.70 o 
  -5   9  23       13.20       18.90     33.78 o 
  -4   9  23        3.96      -55.14     36.76 o 
  -3   9  23       14.65        9.39     34.12 o 
  -2   9  23        3.88       32.54     36.83 o 
  -1   9  23      103.84       85.22     33.12 o 
   0   9  23        0.54        2.97     23.00 o 
   1   9  23       10.85       48.35     29.12 o 
   2   9  23        7.51       13.27     36.82 o 
   3   9  23        0.75      -30.75     39.29 o 
  -5  10  23        8.14      -19.41     33.01 o 
  -4  10  23        2.59        3.63     32.92 o 
  -3  10  23        2.46       56.39     61.79 o 
  -2  10  23       23.83       54.11     38.80 o 
  -1  10  23      339.85      340.77     47.13 o 
   0  10  23        7.93       62.21     26.22 o 
   1  10  23        3.80       40.87     28.56 o 
   2  10  23       86.78       80.40     43.00 o 
  -5  11  23       55.39       66.67     42.63 o 
  -4  11  23        8.77      -38.85     32.47 o 
  -3  11  23      188.93      321.63     59.17 o 
  -2  11  23        0.37      -12.57     37.63 o 
  -1  11  23       33.05      -12.42     27.04 o 
   0  11  23      139.05      153.66     35.57 o 
   1  11  23       24.67       36.57     26.11 o 
   2  11  23       14.29       30.63     41.05 o 
  -4  12  23        0.37       14.21     39.29 o 
  -3  12  23       44.57       71.04     44.37 o 
  -2  12  23       38.78       77.24     94.29 o 
  -1  12  23        5.37       20.57     31.10 o 
   0  12  23       12.49       53.84     27.56 o 
   1  12  23        4.96       12.73     27.14 o 
  -3  13  23        0.81       49.42     45.13 o 
  -2  13  23        4.58      -51.51     99.08 o 
  -1  13  23      192.99      249.74     54.41 o 
   0  13  23       48.10       59.64     31.80 o 
   1  13  23      104.02      102.86     31.80 o 
  -2  14  23       29.11       21.70     45.82 o 
  -1  14  23        3.82       52.33     34.41 o 
  -7   0  24       17.04       -3.60     31.21 o 
  -6   0  24       93.97      185.12     45.20 o 
  -5   0  24       15.17       32.21     27.99 o 
  -4   0  24      187.84      253.34     43.69 o 
  -3   0  24        0.73       12.24     26.08 o 
  -2   0  24       14.79      -21.31     35.16 o 
  -1   0  24      359.19      391.12     68.21 o 
   0   0  24      320.22      446.64     57.02 o 
   1   0  24       49.14       21.31     54.34 o 
   2   0  24      771.09      640.67    116.19 o 
   3   0  24      168.61      -34.10     67.13 o 
   4   0  24       58.09       -4.26     79.91 o 
  -7   1  24        1.13        6.35     22.33 o 
  -6   1  24        0.53      -13.86     19.26 o 
  -5   1  24       29.46       48.80     21.25 o 
  -4   1  24        0.22        2.27     17.87 o 
  -3   1  24       76.35       28.81     23.21 o 
  -2   1  24        3.32        8.42     21.93 o 
  -1   1  24       77.70      105.09     28.23 o 
   0   1  24       49.61       31.36     22.78 o 
   1   1  24        1.88       -4.83     24.91 o 
   2   1  24        4.15      -51.05     34.81 o 
   3   1  24        0.10      -61.21     40.80 o 
   4   1  24       13.42      -74.48     49.65 o 
  -7   2  24       34.83       17.93     26.89 o 
  -6   2  24        0.70       26.53     21.42 o 
  -5   2  24        0.58      -22.29     17.70 o 
  -4   2  24      137.27      178.48     49.35 o 
  -3   2  24      334.00      335.53     37.90 o 
  -2   2  24       98.39      117.52     27.86 o 
  -1   2  24        0.77       12.46     21.20 o 
   0   2  24      177.23      156.45     28.52 o 
   1   2  24      197.46      175.94     46.44 o 
   2   2  24      181.70      148.37     52.99 o 
   3   2  24        9.05      -47.84     42.01 o 
   4   2  24       46.51      -35.77     44.28 o 
  -7   3  24        4.69       10.29     26.52 o 
  -6   3  24        2.17        6.44     23.57 o 
  -5   3  24      108.67       52.25     33.56 o 
  -4   3  24        8.12       -1.94     21.79 o 
  -3   3  24      158.84      172.12     31.90 o 
  -2   3  24       19.15       54.30     25.35 o 
  -1   3  24      679.25      584.82     42.22 o 
   0   3  24       39.40       27.04     21.43 o 
   1   3  24       92.40       41.05     30.52 o 
   2   3  24        0.16      -32.59     36.49 o 
   3   3  24       66.85      -28.46     42.01 o 
   4   3  24        4.33      -28.00     47.61 o 
  -6   4  24      138.27       93.05     74.59 o 
  -5   4  24       19.80       43.01     66.06 o 
  -4   4  24      115.54      192.00     52.21 o 
  -3   4  24        4.76      -20.11     27.09 o 
  -2   4  24      167.46       94.38     28.16 o 
  -1   4  24        5.59       -6.49     19.76 o 
   0   4  24       14.67        4.32     21.22 o 
   1   4  24        2.54       -7.43     24.49 o 
   2   4  24        0.21       -7.80     43.15 o 
   3   4  24        0.26      -54.67     36.45 o 
  -6   5  24       10.06      -19.79     30.72 o 
  -5   5  24       11.22      -23.19     30.36 o 
  -4   5  24        0.08      -22.61     28.23 o 
  -3   5  24       88.77       90.93     36.55 o 
  -2   5  24      777.32      781.82    139.12 o 
  -1   5  24       33.35       18.35     26.04 o 
   0   5  24      150.90       97.32     39.37 o 
   1   5  24       71.99       61.18     29.06 o 
   2   5  24      228.43      388.62     68.57 o 
   3   5  24      100.11      109.68     52.03 o 
  -6   6  24        4.56      -12.29     31.98 o 
  -5   6  24      117.16       58.22     61.80 o 
  -4   6  24       94.62        8.52     29.95 o 
  -3   6  24      256.01      257.13    135.87 o 
  -2   6  24        3.93       38.68     34.56 o 
  -1   6  24       84.36       66.93     30.21 o 
   0   6  24       78.62       45.56     25.53 o 
   1   6  24       12.78        3.19     25.55 o 
   2   6  24        0.84       23.75     38.07 o 
   3   6  24       25.17       65.71     47.48 o 
  -6   7  24       51.34       22.77     35.32 o 
  -5   7  24       79.81       79.37     40.44 o 
  -4   7  24       41.01      -20.38     29.13 o 
  -3   7  24      364.06      339.64     53.49 o 
  -2   7  24       22.88        1.65     32.92 o 
  -1   7  24       12.78       23.84     28.28 o 
   0   7  24        9.90        6.37     21.71 o 
   1   7  24        5.74        4.52     23.79 o 
   2   7  24        4.84      -53.06     81.50 o 
   3   7  24        3.89      -10.65     39.93 o 
  -6   8  24        0.06      -38.72     33.05 o 
  -5   8  24       21.72       22.88     50.61 o 
  -4   8  24        0.10       -0.35     33.47 o 
  -3   8  24        0.53       28.91     34.27 o 
  -2   8  24        8.83      -45.51     30.34 o 
  -1   8  24        0.63        4.08     38.13 o 
   0   8  24      158.87      204.68     35.65 o 
   1   8  24       33.36       47.64     26.70 o 
   2   8  24       32.08       58.21     36.83 o 
   3   8  24       13.89       21.92     39.88 o 
  -5   9  24        0.06      -34.08     31.96 o 
  -4   9  24       48.84       31.25     36.71 o 
  -3   9  24      124.10      193.23     48.96 o 
  -2   9  24      110.94      106.64     44.13 o 
  -1   9  24        4.81      -25.21     23.66 o 
   0   9  24        0.64       47.36     25.76 o 
   1   9  24      189.19      189.08     43.84 o 
   2   9  24        1.50       53.54     41.25 o 
  -5  10  24        0.80       44.73     41.56 o 
  -4  10  24        0.53      -12.75     45.28 o 
  -3  10  24        8.52      -40.42     34.63 o 
  -2  10  24        1.13      -28.23     35.32 o 
  -1  10  24       69.34       89.44     53.00 o 
   0  10  24        9.30       27.76     26.94 o 
   1  10  24       85.40       58.70     30.01 o 
   2  10  24       14.64       22.60     47.94 o 
  -4  11  24        3.92      -50.81     33.88 o 
  -3  11  24        0.01       41.40     76.71 o 
  -2  11  24        0.05      -42.72     37.35 o 
  -1  11  24        1.44       14.53     37.08 o 
   0  11  24       31.01       58.87     29.61 o 
   1  11  24        0.01        5.70     27.22 o 
  -4  12  24        4.21        1.83     42.92 o 
  -3  12  24       27.04        1.99     42.86 o 
  -2  12  24       18.06      -14.76    108.14 o 
  -1  12  24       76.43       87.26     46.23 o 
   0  12  24       15.08       23.89     29.37 o 
   1  12  24       16.98       24.00     32.48 o 
  -3  13  24        0.02       -1.56     41.57 o 
  -2  13  24        7.08      -59.47     49.54 o 
  -1  13  24       49.72       14.92     40.93 o 
   0  13  24        2.33      -18.71     28.19 o 
  -6   1  25       36.87       -2.60     20.75 o 
  -5   1  25       17.44       -0.42     19.72 o 
  -4   1  25      411.23      463.30     48.41 o 
  -3   1  25       99.09       68.53     27.05 o 
  -2   1  25      138.66      128.33     34.56 o 
  -1   1  25      300.81      263.26     43.21 o 
   0   1  25      129.03      104.31     54.47 o 
   1   1  25      528.97      559.56     67.08 o 
   2   1  25       17.02      -39.42     40.68 o 
   3   1  25       20.85      -68.68     45.79 o 
  -6   2  25        0.55        6.69     24.90 o 
  -5   2  25      213.78      206.40     35.88 o 
  -4   2  25        1.14        0.45     22.73 o 
  -3   2  25       70.90       31.85     25.28 o 
  -2   2  25        4.70       43.49     24.77 o 
  -1   2  25       86.33       87.37     32.40 o 
   0   2  25       13.04       29.22     22.40 o 
   1   2  25      260.22      285.49     44.61 o 
   2   2  25        2.12      -54.10     36.07 o 
   3   2  25        6.21      -36.22     44.90 o 
  -6   3  25        2.48       30.02     25.57 o 
  -5   3  25       60.86       75.38     50.61 o 
  -4   3  25        4.62       29.34     31.09 o 
  -3   3  25       61.10       74.09     28.75 o 
  -2   3  25        6.34       25.06     24.28 o 
  -1   3  25       28.02        8.41     23.67 o 
   0   3  25      126.00      110.92     25.71 o 
   1   3  25       38.11       22.31     26.21 o 
   2   3  25       12.24       -0.34     55.93 o 
   3   3  25        0.71       -8.52     47.58 o 
  -6   4  25        0.05      -10.52     28.57 o 
  -5   4  25       31.21      -12.20     28.65 o 
  -4   4  25        0.47       12.54     28.41 o 
  -3   4  25        0.93      -43.79     30.90 o 
  -2   4  25       31.21       34.98     33.12 o 
  -1   4  25       54.51       -8.40     36.64 o 
   0   4  25       16.60       24.90     26.65 o 
   1   4  25      241.82      283.49     44.19 o 
   2   4  25       22.27        9.52     43.52 o 
   3   4  25       40.80       37.50     50.82 o 
  -6   5  25        0.42       -1.61     30.45 o 
  -5   5  25       10.85        5.26     33.68 o 
  -4   5  25       21.58      -17.02     30.17 o 
  -3   5  25        2.24      -14.48     31.96 o 
  -2   5  25       63.44       50.69     35.64 o 
  -1   5  25        4.82       18.03     36.09 o 
   0   5  25      298.36      410.39     42.35 o 
   1   5  25        8.46       18.86     26.91 o 
   2   5  25       18.75      109.97     49.30 o 
   3   5  25       14.49      -52.35     42.62 o 
  -6   6  25       19.71       49.46     35.58 o 
  -5   6  25       68.01      103.85     42.86 o 
  -4   6  25       45.90       35.29     36.89 o 
  -3   6  25      204.08      252.35     49.88 o 
  -2   6  25       13.89        2.24     33.01 o 
  -1   6  25      230.72      344.69     55.81 o 
   0   6  25      128.25      144.37     44.45 o 
   1   6  25        0.35        9.39     26.19 o 
   2   6  25       11.25       28.53     40.99 o 
   3   6  25        3.45       39.16     48.06 o 
  -6   7  25       52.60       38.46     50.08 o 
  -5   7  25        0.46        3.35     33.24 o 
  -4   7  25        0.05        0.62     33.01 o 
  -3   7  25       72.24       38.97     44.75 o 
  -2   7  25       69.60      155.03     46.42 o 
  -1   7  25       26.39       18.52     37.58 o 
   0   7  25        0.59       15.27     24.03 o 
   1   7  25        1.59        7.57     25.86 o 
   2   7  25       15.77        5.49     37.37 o 
  -5   8  25        6.03      -16.57     35.19 o 
  -4   8  25       23.83       22.31     34.98 o 
  -3   8  25        0.41       12.25     33.15 o 
  -2   8  25      113.61      109.75     71.39 o 
  -1   8  25      308.24      314.33     94.31 o 
   0   8  25        1.68       11.64     31.68 o 
   1   8  25      111.91       78.06     32.59 o 
   2   8  25        7.69       80.64     67.65 o 
  -5   9  25       15.81       -9.15     37.63 o 
  -4   9  25       19.06       67.28     41.69 o 
  -3   9  25       28.68       42.70     40.60 o 
  -2   9  25        0.45      -36.89     66.06 o 
  -1   9  25       11.41       21.20     38.51 o 
   0   9  25       32.28       29.93     43.42 o 
   1   9  25        1.18       42.40     32.85 o 
   2   9  25        4.46       75.25     45.57 o 
  -4  10  25       49.76       44.26     55.40 o 
  -3  10  25       14.42        7.75     40.30 o 
  -2  10  25       43.47       43.94     42.69 o 
  -1  10  25       34.79       35.05     41.30 o 
   0  10  25      127.40       93.56     34.23 o 
   1  10  25       23.16       30.41     31.18 o 
  -4  11  25      108.34      140.78     74.58 o 
  -3  11  25        2.16       18.40     39.15 o 
  -2  11  25        4.75      -43.57     40.36 o 
  -1  11  25       24.99      -38.47     75.65 o 
   0  11  25       92.92       81.43     35.11 o 
   1  11  25       20.38      -11.51     28.21 o 
  -3  12  25       20.88      -48.93     42.32 o 
  -2  12  25       31.95       20.04     45.53 o 
  -1  12  25       22.21      -25.75     39.01 o 
   0  12  25        1.11       18.76     34.04 o 
  -6   0  26        0.01       39.89     34.55 o 
  -5   0  26      377.81      425.67     57.66 o 
  -4   0  26        7.17        2.13     44.75 o 
  -3   0  26       15.83      -47.94     37.29 o 
  -2   0  26      375.88      429.48     74.60 o 
  -1   0  26       40.09       35.16     41.55 o 
   0   0  26       42.77      -36.67     74.05 o 
   1   0  26        0.01      -23.44     58.60 o 
   2   0  26      319.05      381.50    104.43 o 
   3   0  26      482.70      767.34    143.88 o 
  -6   1  26        3.98      -31.22     20.81 o 
  -5   1  26        5.52       28.41     22.05 o 
  -4   1  26        4.70      -34.07     22.71 o 
  -3   1  26      113.69       63.70     33.52 o 
  -2   1  26        8.62       22.39     28.60 o 
  -1   1  26       52.22      -12.73     27.00 o 
   0   1  26        0.06      -12.56     21.86 o 
   1   1  26       86.75        5.11     44.03 o 
   2   1  26      104.85       -4.11     46.69 o 
   3   1  26        0.00      -58.71     48.11 o 
  -6   2  26       13.51       40.38     27.04 o 
  -5   2  26        2.79       -2.13     46.88 o 
  -4   2  26      237.94      249.59     60.08 o 
  -3   2  26      157.63      180.03     34.63 o 
  -2   2  26       14.34        0.95     27.31 o 
  -1   2  26        0.01       15.93     28.51 o 
   0   2  26       34.85       -3.02     23.99 o 
   1   2  26       51.05        9.13     28.45 o 
   2   2  26      148.15       93.96     55.74 o 
   3   2  26       40.78      -40.95     47.73 o 
  -6   3  26       33.96       30.90     34.68 o 
  -5   3  26        1.56      -20.01     29.95 o 
  -4   3  26        0.00      -30.67     28.15 o 
  -3   3  26      215.38      310.08     40.22 o 
  -2   3  26       75.63       59.34     25.78 o 
  -1   3  26        0.04       50.07     30.13 o 
   0   3  26       20.08       14.05     22.97 o 
   1   3  26        1.16      -34.32     25.42 o 
   2   3  26        3.14      -56.99     37.99 o 
   3   3  26       56.24      -46.79     47.08 o 
  -6   4  26        5.29       -4.82     35.07 o 
  -5   4  26       16.85      -25.38     31.85 o 
  -4   4  26      177.23      179.70     44.74 o 
  -3   4  26       66.75      148.10     44.45 o 
  -2   4  26       88.54       48.50     49.54 o 
  -1   4  26        0.36      -25.55     31.11 o 
   0   4  26       80.36       32.19     48.77 o 
   1   4  26       27.95       13.13     29.30 o 
   2   4  26        9.62       44.21     44.45 o 
   3   4  26        0.86      -59.37     39.58 o 
  -6   5  26       17.45       -7.78     34.63 o 
  -5   5  26       12.29       30.06     36.53 o 
  -4   5  26        7.02      -41.24     34.63 o 
  -3   5  26        3.71      -18.50     30.64 o 
  -2   5  26        5.43        4.69     32.69 o 
  -1   5  26       24.13       23.02     35.64 o 
   0   5  26        0.78       -0.67     25.86 o 
   1   5  26       82.81       92.39     39.00 o 
   2   5  26      294.33      318.64     73.53 o 
  -5   6  26       81.04       51.16     38.89 o 
  -4   6  26       58.21      -18.16     33.88 o 
  -3   6  26        7.64      -45.16     30.11 o 
  -2   6  26       17.13       53.98     39.93 o 
  -1   6  26      126.91      134.00    111.88 o 
   0   6  26        5.91      -13.64     26.08 o 
   1   6  26        0.00        4.50     30.95 o 
   2   6  26       15.25       27.66     42.75 o 
  -5   7  26        0.16        9.80     37.29 o 
  -4   7  26       12.38      -31.37     34.43 o 
  -3   7  26        9.62       40.62     35.32 o 
  -2   7  26       91.27      133.51     47.26 o 
  -1   7  26       85.33       59.93     41.14 o 
   0   7  26        8.53       58.96     28.54 o 
   1   7  26      273.13      168.44     40.11 o 
   2   7  26        0.58       43.92     44.78 o 
  -5   8  26       24.47       27.72     39.95 o 
  -4   8  26        8.20      -17.40     36.53 o 
  -3   8  26        0.90      -15.70     33.68 o 
  -2   8  26       45.34       29.32     39.67 o 
  -1   8  26       45.78       41.46     42.73 o 
   0   8  26        1.16       37.80     29.14 o 
   1   8  26        5.81       55.62     32.38 o 
   2   8  26        4.00       17.12     53.27 o 
  -4   9  26        0.22       -8.86     35.32 o 
  -3   9  26      146.50      127.73     47.94 o 
  -2   9  26      120.45      139.74     53.81 o 
  -1   9  26       28.75      -31.06     38.21 o 
   0   9  26       91.36       96.42     38.04 o 
   1   9  26        0.85       16.34     30.97 o 
  -4  10  26        0.02      -47.25     36.82 o 
  -3  10  26        0.32       -4.26     38.42 o 
  -2  10  26      141.77      113.40     70.86 o 
  -1  10  26        3.68      -26.37     38.37 o 
   0  10  26        1.27       15.78     34.73 o 
   1  10  26        5.87       53.19     33.31 o 
  -3  11  26       25.28       14.47    141.17 o 
  -2  11  26        6.87       -2.17     57.00 o 
  -1  11  26       11.20      -16.24     48.48 o 
   0  11  26       11.91       75.61     45.81 o 
  -6   1  27      172.39      119.01     29.17 o 
  -5   1  27        6.29       -1.25     25.98 o 
  -4   1  27       96.55      116.77     47.32 o 
  -3   1  27      442.18      413.50    116.70 o 
  -2   1  27        3.34       10.65     28.63 o 
  -1   1  27        2.53        3.18     25.58 o 
   0   1  27       31.26       36.94     25.73 o 
   1   1  27        0.00      -67.92     45.28 o 
   2   1  27       59.85       -1.89     47.05 o 
  -6   2  27       23.43      -30.75     38.36 o 
  -5   2  27        8.12       14.10     31.74 o 
  -4   2  27      239.71      290.65     41.95 o 
  -3   2  27       19.94       19.18     31.61 o 
  -2   2  27        0.02       22.86     32.50 o 
  -1   2  27      176.05      247.28     46.64 o 
   0   2  27        1.46      -10.35     24.98 o 
   1   2  27       24.65       -7.42     28.25 o 
   2   2  27       54.79       -4.05     70.85 o 
  -6   3  27        0.99        0.94     35.49 o 
  -5   3  27       17.68       44.72     53.80 o 
  -4   3  27       46.91        9.01     41.55 o 
  -3   3  27        1.81        2.94     33.37 o 
  -2   3  27       50.16       44.62     33.03 o 
  -1   3  27        3.13       -8.09     27.60 o 
   0   3  27        3.27        6.56     28.67 o 
   1   3  27       96.60       94.52     36.52 o 
   2   3  27       40.14      -32.00     46.69 o 
  -5   4  27       29.70      -21.31     44.75 o 
  -4   4  27      133.57      171.34     47.18 o 
  -3   4  27       26.40       20.98     40.49 o 
  -2   4  27       19.80       -9.52     34.54 o 
  -1   4  27       80.62       67.12     51.14 o 
   0   4  27       11.08      -10.86     28.80 o 
   1   4  27       12.23       -9.65     27.41 o 
   2   4  27        3.84      -19.32     43.21 o 
  -5   5  27       30.91       10.65     36.82 o 
  -4   5  27        0.80        9.72     32.61 o 
  -3   5  27       18.34       14.38     36.16 o 
  -2   5  27        1.91      -17.61     50.07 o 
  -1   5  27        7.83      -44.60     55.93 o 
   0   5  27       79.28       79.43     41.25 o 
   1   5  27        0.92       -9.91     28.73 o 
   2   5  27       49.06       12.95     46.54 o 
  -5   6  27       17.82       33.13     37.11 o 
  -4   6  27      238.03      265.99     54.19 o 
  -3   6  27        3.20      -15.05     35.31 o 
  -2   6  27       11.63      -15.60     84.17 o 
  -1   6  27        3.54      -16.24     35.01 o 
   0   6  27      260.63      379.23    101.77 o 
   1   6  27       94.74       95.39     36.29 o 
   2   6  27       20.06        2.34     43.31 o 
  -5   7  27       30.97      -15.79     38.36 o 
  -4   7  27       10.09        3.31     37.15 o 
  -3   7  27       22.13       29.44     40.92 o 
  -2   7  27        8.85        4.50     42.62 o 
  -1   7  27       33.76       35.36     41.30 o 
   0   7  27        0.50       35.91     35.73 o 
   1   7  27      151.36      104.22     39.63 o 
  -4   8  27       48.61       23.47     39.50 o 
  -3   8  27        0.43      -38.86     38.35 o 
  -2   8  27       20.11       15.25     45.28 o 
  -1   8  27       43.72       66.97     42.74 o 
   0   8  27       18.16       17.68     47.41 o 
   1   8  27        2.02       19.00     28.76 o 
  -4   9  27        1.07       42.54     44.43 o 
  -3   9  27       32.46       17.58    106.54 o 
  -2   9  27       31.33       31.26     46.35 o 
  -1   9  27       57.95       93.27     46.79 o 
   0   9  27        4.00      -12.08     34.81 o 
  -3  10  27        0.16      -35.98     37.80 o 
  -2  10  27       35.62       23.40     46.85 o 
  -1  10  27       87.78      142.54     65.53 o 
  -5   0  28        4.77        7.46     51.14 o 
  -4   0  28      810.14      744.07    106.60 o 
  -3   0  28        7.95      -41.55     41.55 o 
  -2   0  28      140.36      158.76     60.73 o 
  -1   0  28      194.40      177.95     58.61 o 
   0   0  28        0.66       19.18     45.81 o 
   1   0  28       54.87      -53.27     62.86 o 
   2   0  28       43.76      -89.50     59.66 o 
  -5   1  28       31.77       34.15     31.47 o 
  -4   1  28      124.89      156.10     45.96 o 
  -3   1  28        0.04       -0.32     32.29 o 
  -2   1  28       11.30      -24.41     28.65 o 
  -1   1  28       14.41       53.77     46.35 o 
   0   1  28       24.80        4.27     49.01 o 
   1   1  28       62.77       -7.07     71.92 o 
   2   1  28       36.37      -42.79     52.36 o 
  -5   2  28        5.43       44.79     59.66 o 
  -4   2  28       47.27       66.94     38.00 o 
  -3   2  28      101.21       17.30     44.75 o 
  -2   2  28       70.18       57.00     34.66 o 
  -1   2  28        7.78       20.33     31.61 o 
   0   2  28        0.72      -19.23     31.43 o 
   1   2  28       41.26        6.66     49.57 o 
   2   2  28        0.02      -44.54     50.46 o 
  -5   3  28        9.54       17.78     37.15 o 
  -4   3  28       56.53       73.33     39.88 o 
  -3   3  28        9.00      -22.37     44.75 o 
  -2   3  28       27.14      -19.18     44.75 o 
  -1   3  28        0.02       71.10    111.34 o 
   0   3  28       31.22      -17.05     44.75 o 
   1   3  28       92.46       55.26     40.15 o 
   2   3  28        4.20      -71.92     47.94 o 
  -5   4  28       38.70       31.52     38.04 o 
  -4   4  28        1.55      -22.25     32.16 o 
  -3   4  28      218.03      208.74     49.14 o 
  -2   4  28        0.05       30.90     50.07 o 
  -1   4  28        0.80      -13.85     44.75 o 
   0   4  28       35.67       33.88     39.22 o 
   1   4  28        0.07       32.66     49.31 o 
  -5   5  28       71.79      112.74     44.43 o 
  -4   5  28        7.29      -14.41     35.64 o 
  -3   5  28        0.48      -25.98     35.02 o 
  -2   5  28      100.77      106.33     50.08 o 
  -1   5  28        0.87      -49.01     41.55 o 
   0   5  28        0.01      -25.75     47.41 o 
   1   5  28        0.37       -7.97     31.92 o 
  -4   6  28       29.61        4.10     40.26 o 
  -3   6  28       35.15       62.72     58.07 o 
  -2   6  28       24.03       36.52     40.92 o 
  -1   6  28        1.71      -62.81     62.33 o 
   0   6  28       13.40       54.12     64.99 o 
   1   6  28        0.14       48.63     44.29 o 
  -4   7  28      119.94      184.08     53.55 o 
  -3   7  28        0.02       -4.76     38.40 o 
  -2   7  28       41.57       18.40     67.66 o 
  -1   7  28       15.93       64.55     42.97 o 
   0   7  28       22.49      130.85    119.86 o 
  -3   8  28        8.43       -7.59     39.15 o 
  -2   8  28       15.36       27.76     43.76 o 
  -1   8  28      260.03      290.50     62.98 o 
   0   8  28       47.53       86.73    101.75 o 
  -3   9  28      198.91      138.91     69.26 o 
  -2   9  28       52.83      -29.96     58.07 o 
  -1   9  28       13.49      -17.67     59.13 o 
  -5   1  29        1.55      -30.90     51.14 o 
  -4   1  29      135.01      148.06     47.45 o 
  -3   1  29       15.90       -8.05     44.22 o 
  -2   1  29      202.06      116.92     41.42 o 
  -1   1  29        0.97        6.96     31.85 o 
   0   1  29      204.14      146.81     45.82 o 
   1   1  29       87.41       -2.42     51.72 o 
  -5   2  29      373.57      562.47     91.11 o 
  -4   2  29       62.82       -2.13     50.08 o 
  -3   2  29      150.72       46.88     55.41 o 
  -2   2  29       35.91       12.39     33.03 o 
  -1   2  29       82.61      109.81     38.34 o 
   0   2  29       13.20      178.99     60.73 o 
   1   2  29        5.03      -62.33     48.69 o 
  -4   3  29      108.81       43.23     40.91 o 
  -3   3  29        1.15      -25.57     50.07 o 
  -2   3  29        7.66       47.94     50.07 o 
  -1   3  29       23.18      -11.72     42.62 o 
   0   3  29        3.19        0.00     46.88 o 
   1   3  29       39.59      -12.36     50.21 o 
  -4   4  29      151.47       64.21     42.93 o 
  -3   4  29      100.40       83.11     58.60 o 
  -2   4  29        4.25       30.90     52.21 o 
  -1   4  29        5.22      -12.79     44.75 o 
   0   4  29        0.16      -11.72     39.42 o 
   1   4  29        1.04      -28.41     32.06 o 
  -4   5  29       57.08      135.54     50.46 o 
  -3   5  29        0.07       19.12     38.14 o 
  -2   5  29        4.15       19.18     46.88 o 
  -1   5  29        9.10       68.19     57.53 o 
   0   5  29       17.26       38.36     52.21 o 
  -4   6  29      165.20      174.84     54.59 o 
  -3   6  29      164.71      164.67     52.60 o 
  -2   6  29       40.68        9.24     40.36 o 
  -1   6  29       10.27        6.39     50.07 o 
   0   6  29       67.24      101.22     60.73 o 
  -3   7  29       69.57       16.43     89.50 o 
  -2   7  29        9.22      -49.05     49.01 o 
  -1   7  29      137.82       95.24     50.14 o 
  -2   8  29      243.37      180.06     98.03 o 
  -4   0  30        0.91       17.05     55.40 o 
  -3   0  30       45.51      -44.75     51.14 o 
  -2   0  30       85.04       47.95     54.34 o 
  -1   0  30       21.52       61.79     56.47 o 
   0   0  30       55.46       54.34     53.27 o 
  -4   1  30        7.98      -63.36     49.01 o 
  -3   1  30      529.04      654.95    187.05 o 
  -2   1  30       50.18       53.85     38.00 o 
  -1   1  30       13.17      -27.73     32.77 o 
   0   1  30       36.71       86.77     37.58 o 
  -4   2  30       92.97       80.98     64.99 o 
  -3   2  30       11.77        2.13     56.47 o 
  -2   2  30       22.03       35.54     35.03 o 
  -1   2  30        3.78        5.33     33.05 o 
   0   2  30        4.14      -29.83     45.81 o 
  -4   3  30       74.78      109.74     67.12 o 
  -3   3  30      366.68      346.34     84.19 o 
  -2   3  30        5.30        5.33     44.75 o 
  -1   3  30       14.70       -8.52     44.75 o 
   0   3  30       11.77       23.44     51.14 o 
  -3   4  30       13.10       62.86     60.73 o 
  -2   4  30       54.65       58.60     58.60 o 
  -1   4  30        5.38      -12.79     46.88 o 
   0   4  30       14.24       36.22     47.94 o 
  -3   5  30        0.15      -12.78     53.27 o 
  -2   5  30      119.06       69.26     57.54 o 
  -1   5  30       90.21      120.40     61.80 o 
  -2   6  30       51.34       36.23     56.47 o 
  -3   1  31       69.25      140.78     45.18 o 
  -2   1  31        0.19       35.60     36.55 o 
  -1   1  31       11.27        9.93     36.25 o 
  -3   2  31       64.42       72.45     63.93 o 
  -2   2  31       44.21       -6.39     51.14 o 
  -1   2  31      263.12      380.77     83.65 o 
  -2   3  31       35.37      -11.72     50.08 o 
                                                 
